# Supplementary material for: Triplet state homoaromaticity: concept, computational validation and experimental relevance
Source: Chem Sci. 2018 Feb 19;9(12):3165–76. doi: 10.1039/c7sc05009g (PMC5916107; doi:10.1039/c7sc05009g)
Supplement: Supplementary file 2 [file SC-009-C7SC05009G-s002.zip]

Archive with 127 entries (78 files):
- coordinates to submit/1/
- coordinates to submit/1/1a_t1.xyz
- coordinates to submit/1/1b_t1.xyz
- coordinates to submit/1/1c_s0.xyz
- coordinates to submit/1/1d_s0.xyz
- coordinates to submit/10/
- coordinates to submit/10/10a_t1.xyz
- coordinates to submit/10/10b_s0.xyz
- coordinates to submit/10/10c_s1_casscf.xyz
- coordinates to submit/10/10c_s1_tddft.xyz
- coordinates to submit/10/10d_s1_casscf.xyz
- coordinates to submit/11/
- coordinates to submit/11/11a_t1.xyz
- coordinates to submit/11/11b_s0.xyz
- coordinates to submit/12/
- coordinates to submit/12/12_s0.xyz
- coordinates to submit/13/
- coordinates to submit/13/13_s0.xyz
- coordinates to submit/14/
- coordinates to submit/14/14_s0.xyz
- coordinates to submit/15/
- coordinates to submit/15/15_s0.xyz
- coordinates to submit/16/
- coordinates to submit/16/16_ci.xyz
- coordinates to submit/16/16_s0.xyz
- coordinates to submit/16/16_t1.xyz
- coordinates to submit/17/
- coordinates to submit/17/17_s0.xyz
- coordinates to submit/18/
- coordinates to submit/18/18_s0.xyz
- coordinates to submit/19/
- coordinates to submit/19/19_t1.xyz
- coordinates to submit/2/
- coordinates to submit/2/2a_t1.xyz
- coordinates to submit/2/2b_t1.xyz
- coordinates to submit/2/2c_s0.xyz
- coordinates to submit/2/2d_s0.xyz
- coordinates to submit/20/
- coordinates to submit/20/20_t1.xyz
- coordinates to submit/21/
- coordinates to submit/21/21_t1.xyz
- coordinates to submit/22/
- coordinates to submit/22/22_s0.xyz
- coordinates to submit/23/
- coordinates to submit/23/23_s0.xyz
- coordinates to submit/24/
- coordinates to submit/24/24_s0.xyz
- coordinates to submit/3/
- coordinates to submit/3/3a_t1.xyz
- coordinates to submit/3/3b_s0.xyz
- coordinates to submit/3/3c_s1.xyz
- coordinates to submit/4/
- coordinates to submit/4/4a_t1.xyz
- coordinates to submit/4/4b_s0.xyz
- coordinates to submit/5/
- coordinates to submit/5/5a_t1.xyz
- coordinates to submit/5/5b_t1.xyz
- coordinates to submit/5/5c_s0.xyz
- coordinates to submit/6/
- coordinates to submit/6/6a_t1.xyz
- coordinates to submit/6/6b_s0.xyz
- coordinates to submit/7/
- coordinates to submit/7/7a_t1.xyz
- coordinates to submit/7/7b_s0.xyz
- coordinates to submit/8/
- coordinates to submit/8/8a_t1.xyz
- coordinates to submit/8/8b_t1.xyz
- coordinates to submit/8/8c_s0.xyz
- coordinates to submit/9/
- coordinates to submit/9/9a_t1.xyz
- coordinates to submit/9/9b_s0.xyz
- coordinates to submit/nics scans/
- coordinates to submit/nics scans/1/
- coordinates to submit/nics scans/1/1_t1_nics.xyz
- coordinates to submit/nics scans/10/
- coordinates to submit/nics scans/10/10_t1_nics.xyz
- coordinates to submit/nics scans/10/10c_s1_nics.xyz
- coordinates to submit/nics scans/10/10d_s1_nics.xyz
- coordinates to submit/nics scans/11/
- coordinates to submit/nics scans/11/11_t1_nics.xyz
- coordinates to submit/nics scans/12/
- coordinates to submit/nics scans/12/12_s0_nics.xyz
- coordinates to submit/nics scans/13/
- coordinates to submit/nics scans/13/13_s0_nics.xyz
- coordinates to submit/nics scans/14/
- coordinates to submit/nics scans/14/14_s0_nics.xyz
- coordinates to submit/nics scans/15/
- coordinates to submit/nics scans/15/15_s0_nics.xyz
- coordinates to submit/nics scans/16/
- coordinates to submit/nics scans/16/16_s0_nics.xyz
- coordinates to submit/nics scans/16/16_s1_nics.xyz
- coordinates to submit/nics scans/16/16_t1_nics.xyz
- coordinates to submit/nics scans/17/
- coordinates to submit/nics scans/17/17_s0_nics.xyz
- coordinates to submit/nics scans/18/
- coordinates to submit/nics scans/18/18_s0_nics.xyz
- coordinates to submit/nics scans/19/
- coordinates to submit/nics scans/19/19_t1_nics.xyz
- coordinates to submit/nics scans/2/
- coordinates to submit/nics scans/2/2_t1_nics.xyz
- coordinates to submit/nics scans/20/
- coordinates to submit/nics scans/20/20_t1_nics.xyz
- coordinates to submit/nics scans/21/
- coordinates to submit/nics scans/21/21_t1_nics.xyz
- coordinates to submit/nics scans/22/
- coordinates to submit/nics scans/22/22_s0_nics.xyz
- coordinates to submit/nics scans/23/
- coordinates to submit/nics scans/23/23_s0_nics.xyz
- coordinates to submit/nics scans/24/
- coordinates to submit/nics scans/24/24_s0_nics.xyz
- coordinates to submit/nics scans/3/
- coordinates to submit/nics scans/3/3_s1_nics.xyz
- coordinates to submit/nics scans/3/3_t1_nics.xyz
- coordinates to submit/nics scans/4/
- coordinates to submit/nics scans/4/4_t1_nics.xyz
- coordinates to submit/nics scans/5/
- coordinates to submit/nics scans/5/5a_t1_nics.xyz
- coordinates to submit/nics scans/5/5b_t1_nics_1.xyz
- coordinates to submit/nics scans/5/5b_t1_nics_2.xyz
- coordinates to submit/nics scans/6/
- coordinates to submit/nics scans/6/6_t1_nics.xyz
- coordinates to submit/nics scans/7/
- coordinates to submit/nics scans/7/7_t1_nics.xyz
- coordinates to submit/nics scans/8/
- coordinates to submit/nics scans/8/8_t1_nics.xyz
- coordinates to submit/nics scans/9/
- coordinates to submit/nics scans/9/9_t1_nics.xyz
