# Supplementary material for: Triplet state homoaromaticity: concept, computational validation and experimental relevance
Source: Chem Sci. 2018 Feb 19;9(12):3165–76. doi: 10.1039/c7sc05009g (PMC5916107; doi:10.1039/c7sc05009g)
Supplement: Supplementary file 2 [file SC-009-C7SC05009G-s002.zip › coordinates to submit/1/1a_t1.xyz]

23
1a_t1
 C                  1.76338300    0.70166600   -0.88179900
 C                  1.09078300    1.60126200   -0.04854800
 C                  0.00000000    1.32287700    0.94152800
 C                  0.00000000   -1.32287700    0.94152800
 C                  1.09078300   -1.60126200   -0.04854800
 C                  1.76338300   -0.70166600   -0.88179900
 H                 -1.30703900    2.65394800   -0.20114200
 H                  2.41601400    1.16073000   -1.61936700
 H                  1.30703900    2.65394800   -0.20114200
 C                 -1.09078300    1.60126200   -0.04854800
 C                 -1.09078300   -1.60126200   -0.04854800
 H                  1.30703900   -2.65394800   -0.20114200
 H                  2.41601400   -1.16073000   -1.61936700
 C                 -1.76338300   -0.70166600   -0.88179900
 C                 -1.76338300    0.70166600   -0.88179900
 H                 -1.30703900   -2.65394800   -0.20114200
 H                 -2.41601400   -1.16073000   -1.61936700
 H                 -2.41601400    1.16073000   -1.61936700
 C                  0.00000000    0.00000000    1.70271600
 H                 -0.88069000    0.00000000    2.35509600
 H                  0.88069000    0.00000000    2.35509600
 H                  0.00000000   -2.11789200    1.69277800
 H                  0.00000000    2.11789200    1.69277800
