# Supplementary material for: Triplet state homoaromaticity: concept, computational validation and experimental relevance
Source: Chem Sci. 2018 Feb 19;9(12):3165–76. doi: 10.1039/c7sc05009g (PMC5916107; doi:10.1039/c7sc05009g)
Supplement: Supplementary file 2 [file SC-009-C7SC05009G-s002.zip › coordinates to submit/1/1b_t1.xyz]

23
1b_t1
 C                  1.05501200   -0.06364600    1.83457500
 C                  1.05501200    1.17517400    1.21882600
 C                  0.26630000    1.59845900    0.00000000
 C                 -1.64061500   -0.23401900    0.00000000
 C                 -0.95957200   -1.31253000    0.79911000
 C                  0.22462700   -1.16351100    1.64184700
 H                  1.80353700    1.88610800   -1.55470000
 H                  1.81864500   -0.20083700    2.59673800
 H                  1.80353700    1.88610800    1.55470000
 C                  1.05501200    1.17517400   -1.21882600
 C                 -0.95957200   -1.31253000   -0.79911000
 H                 -1.62611600   -2.08834100    1.16218700
 H                  0.45327900   -2.03960400    2.24078600
 C                  0.22462700   -1.16351100   -1.64184700
 C                  1.05501200   -0.06364600   -1.83457500
 H                 -1.62611600   -2.08834100   -1.16218700
 H                  0.45327900   -2.03960400   -2.24078600
 H                  1.81864500   -0.20083700   -2.59673800
 C                 -1.22484800    1.22039100    0.00000000
 H                 -1.67829500    1.69206400   -0.87946400
 H                 -1.67829500    1.69206400    0.87946400
 H                 -2.72425100   -0.32746000    0.00000000
 H                  0.27617100    2.69383800    0.00000000
