# Supplementary material for: Triplet state homoaromaticity: concept, computational validation and experimental relevance
Source: Chem Sci. 2018 Feb 19;9(12):3165–76. doi: 10.1039/c7sc05009g (PMC5916107; doi:10.1039/c7sc05009g)
Supplement: Supplementary file 2 [file SC-009-C7SC05009G-s002.zip › coordinates to submit/1/1c_s0.xyz]

23
1c_s0
 C                  1.20258200    1.95294000   -0.57064300
 C                  0.00000000    2.09977500    0.01337600
 C                 -0.82424000    1.03547600    0.70209800
 C                  0.82424000   -1.03547600    0.70209800
 C                  1.86620500   -0.49174500   -0.24495600
 C                  2.01747800    0.75009500   -0.74250100
 H                 -2.60420400    1.22855000   -0.55448900
 H                  1.63009900    2.84555200   -1.01955600
 H                 -0.44555700    3.09107200   -0.01267600
 C                 -1.86620500    0.49174500   -0.24495600
 C                  0.00000000   -2.09977500    0.01337600
 H                  2.60420400   -1.22855000   -0.55448900
 H                  2.87647300    0.89313700   -1.39297500
 C                 -1.20258200   -1.95294000   -0.57064300
 C                 -2.01747800   -0.75009500   -0.74250100
 H                  0.44555700   -3.09107200   -0.01267600
 H                 -1.63009900   -2.84555200   -1.01955600
 H                 -2.87647300   -0.89313700   -1.39297500
 C                  0.00000000    0.00000000    1.47793200
 H                 -0.68269300   -0.55378200    2.12999800
 H                  0.68269300    0.55378200    2.12999800
 H                  1.39785900   -1.57319100    1.47165200
 H                 -1.39785900    1.57319100    1.47165200
