# Supplementary material for: Triplet state homoaromaticity: concept, computational validation and experimental relevance
Source: Chem Sci. 2018 Feb 19;9(12):3165–76. doi: 10.1039/c7sc05009g (PMC5916107; doi:10.1039/c7sc05009g)
Supplement: Supplementary file 2 [file SC-009-C7SC05009G-s002.zip › coordinates to submit/1/1d_s0.xyz]

23
1d_s0
 C                  1.53193300    0.67125100   -0.95906700
 C                  0.77434000    1.63898300   -0.12789000
 C                  0.00000000    1.31633600    1.12601000
 C                  0.00000000   -1.31633600    1.12601000
 C                  0.77434000   -1.63898300   -0.12789000
 C                  1.53193300   -0.67125100   -0.95906700
 H                 -1.21034300    2.63242000   -0.14188100
 H                  2.16812800    1.14558100   -1.70198700
 H                  1.21034300    2.63242000   -0.14188100
 C                 -0.77434000    1.63898300   -0.12789000
 C                 -0.77434000   -1.63898300   -0.12789000
 H                  1.21034300   -2.63242000   -0.14188100
 H                  2.16812800   -1.14558100   -1.70198700
 C                 -1.53193300   -0.67125100   -0.95906700
 C                 -1.53193300    0.67125100   -0.95906700
 H                 -1.21034300   -2.63242000   -0.14188100
 H                 -2.16812800   -1.14558100   -1.70198700
 H                 -2.16812800    1.14558100   -1.70198700
 C                  0.00000000    0.00000000    1.87052900
 H                 -0.87609900    0.00000000    2.53186800
 H                  0.87609900    0.00000000    2.53186800
 H                  0.00000000   -2.14291300    1.83169900
 H                  0.00000000    2.14291300    1.83169900
