# Supplementary material for: Triplet state homoaromaticity: concept, computational validation and experimental relevance
Source: Chem Sci. 2018 Feb 19;9(12):3165–76. doi: 10.1039/c7sc05009g (PMC5916107; doi:10.1039/c7sc05009g)
Supplement: Supplementary file 2 [file SC-009-C7SC05009G-s002.zip › coordinates to submit/10/10a_t1.xyz]

17
10a_t1
 C                 -0.31884400   -0.10140700    1.80762300
 C                 -0.31884400    1.21167800    1.30285700
 C                  0.17634600   -1.28327000   -1.23874000
 C                 -0.18648200    1.77202600    0.00000000
 C                 -0.31884400   -0.10140700   -1.80762300
 C                 -0.31884400    1.21167800   -1.30285700
 C                  0.17634600   -1.28327000    1.23874000
 C                  1.02243500   -1.30725900    0.00000000
 H                  1.69266500   -0.43359700    0.00000000
 H                  1.65011100   -2.20975400    0.00000000
 H                 -0.04285200   -2.23168900    1.72420900
 H                 -0.73907800   -0.20080200    2.80999100
 H                 -0.52393700    1.96741200    2.06398900
 H                 -0.21066600    2.86089500    0.00000000
 H                 -0.52393700    1.96741200   -2.06398900
 H                 -0.73907800   -0.20080200   -2.80999100
 H                 -0.04285200   -2.23168900   -1.72420900
