# Supplementary material for: Triplet state homoaromaticity: concept, computational validation and experimental relevance
Source: Chem Sci. 2018 Feb 19;9(12):3165–76. doi: 10.1039/c7sc05009g (PMC5916107; doi:10.1039/c7sc05009g)
Supplement: Supplementary file 2 [file SC-009-C7SC05009G-s002.zip › coordinates to submit/10/10b_s0.xyz]

17
10b_s0
C         -0.01157        0.03817        1.83701
C         -0.01406        1.35888        1.29805
C         -0.01157       -1.24575       -1.35595
C         -0.00006        1.87924        0.00000
C         -0.01157        0.03817       -1.83701
C         -0.01406        1.35888       -1.29805
C         -0.01157       -1.24575        1.35595
C          0.04914       -1.87899        0.00000
H          0.97818       -2.47953        0.00000
H         -0.74111       -2.65059        0.00000
H         -0.00670       -2.01273        2.13174
H         -0.02632        0.05769        2.92968
H         -0.01187        2.12568        2.07142
H          0.00465        2.97185        0.00000
H         -0.01187        2.12568       -2.07142
H         -0.02632        0.05769       -2.92968
H         -0.00670       -2.01273       -2.13174
