# Supplementary material for: Triplet state homoaromaticity: concept, computational validation and experimental relevance
Source: Chem Sci. 2018 Feb 19;9(12):3165–76. doi: 10.1039/c7sc05009g (PMC5916107; doi:10.1039/c7sc05009g)
Supplement: Supplementary file 2 [file SC-009-C7SC05009G-s002.zip › coordinates to submit/10/10c_s1_casscf.xyz]

17
10c_s1_casscf
C    -0.33816324    -0.11506574     1.76125015
C    -0.31428479     1.22491782     1.30281040
C     0.18394101    -1.27715756    -1.18967024
C    -0.16477286     1.79637678     0.00000037
C    -0.33816318    -0.11506569    -1.76125021
C    -0.31428561     1.22491762    -1.30281066
C     0.18394063    -1.27715754     1.18967007
C     1.07979646    -1.29582218     0.00000017
H     1.76070746    -0.43782656    -0.00000001
H     1.70108287    -2.19513507     0.00000024
H    -0.06497945    -2.22298243     1.64748085
H    -0.83195621    -0.24267057     2.71769053
H    -0.52556867     1.96324549     2.06658510
H    -0.16114464     2.87798876     0.00000027
H    -0.52557131     1.96324499    -2.06658481
H    -0.83195495    -0.24267072    -2.71769117
H    -0.06497852    -2.22298239    -1.64748106
