# Supplementary material for: Triplet state homoaromaticity: concept, computational validation and experimental relevance
Source: Chem Sci. 2018 Feb 19;9(12):3165–76. doi: 10.1039/c7sc05009g (PMC5916107; doi:10.1039/c7sc05009g)
Supplement: Supplementary file 2 [file SC-009-C7SC05009G-s002.zip › coordinates to submit/10/10c_s1_tddft.xyz]

17
10c_s1_tddft
C         -0.28540       -0.10057        1.81382
C         -0.28540        1.23680        1.30283
C          0.15039       -1.27242       -1.24733
C         -0.24741        1.77119       -0.00000
C         -0.28540       -0.10057       -1.81382
C         -0.28540        1.23680       -1.30283
C          0.15039       -1.27242        1.24733
C          0.97025       -1.36649        0.00000
H          1.71082       -0.54104        0.00000
H          1.51632       -2.33006        0.00000
H         -0.01785       -2.20063        1.79213
H         -0.69099       -0.18902        2.82553
H         -0.41213        1.99670        2.07463
H         -0.27717        2.86307       -0.00000
H         -0.41213        1.99670       -2.07463
H         -0.69099       -0.18902       -2.82553
H         -0.01785       -2.20063       -1.79213
