# Supplementary material for: Triplet state homoaromaticity: concept, computational validation and experimental relevance
Source: Chem Sci. 2018 Feb 19;9(12):3165–76. doi: 10.1039/c7sc05009g (PMC5916107; doi:10.1039/c7sc05009g)
Supplement: Supplementary file 2 [file SC-009-C7SC05009G-s002.zip › coordinates to submit/10/10d_s1_casscf.xyz]

17
 10d_s1_casscf
C    -0.37950351    -0.10078292     1.72842322
C    -0.23299360     1.25019203     1.30762680
C     0.30441741    -1.26984936    -1.22380971
C    -0.06926375     1.78808961     0.03343430
C    -0.36061609    -0.11421758    -1.74218866
C    -0.45549071     1.17284250    -1.25303136
C     0.13020804    -1.25609463     1.13003537
C     1.12776861    -1.26536460     0.02308104
H     1.78729580    -0.40116330     0.08202693
H     1.75884717    -2.15555820     0.06522139
H    -0.21467753    -2.21758297     1.48398685
H    -0.95024259    -0.24507001     2.63899728
H    -0.28152066     1.99001620     2.10301875
H     0.05797939     2.86101719    -0.01974946
H    -0.96549152     1.86162830    -1.91617228
H    -0.87456249    -0.27631100    -2.68153253
H     0.03382722    -2.22447754    -1.64720810
