# Supplementary material for: Triplet state homoaromaticity: concept, computational validation and experimental relevance
Source: Chem Sci. 2018 Feb 19;9(12):3165–76. doi: 10.1039/c7sc05009g (PMC5916107; doi:10.1039/c7sc05009g)
Supplement: Supplementary file 2 [file SC-009-C7SC05009G-s002.zip › coordinates to submit/11/11a_t1.xyz]

21
11a_t1
 C                 -0.65286900   -0.74513600    1.61786900
 C                 -0.65286900   -1.81026900    0.70635100
 C                 -0.65286900   -1.81026900   -0.70635100
 C                 -0.65286900   -0.74513600   -1.61786900
 C                 -0.31023200    0.69245100   -1.29248500
 C                 -0.31023200    0.69245100    1.29248500
 C                 -0.94653000    1.24161000    0.00000000
 C                  1.19598300    0.80037700    1.21876900
 C                  1.86586500    0.78545100    0.00000000
 C                  1.19598300    0.80037700   -1.21876900
 H                 -0.64076500   -0.99699500    2.67692600
 H                 -0.74472400   -2.79966700    1.15632700
 H                 -0.74472400   -2.79966700   -1.15632700
 H                 -0.64076500   -0.99699500   -2.67692600
 H                 -0.66593600    1.31275000   -2.12667500
 H                 -0.66593600    1.31275000    2.12667500
 H                 -0.81913600    2.33386500    0.00000000
 H                 -2.01856400    1.02112200    0.00000000
 H                  1.75472400    0.72968100    2.14799900
 H                  2.95493200    0.74204500    0.00000000
 H                  1.75472400    0.72968100   -2.14799900
