# Supplementary material for: Triplet state homoaromaticity: concept, computational validation and experimental relevance
Source: Chem Sci. 2018 Feb 19;9(12):3165–76. doi: 10.1039/c7sc05009g (PMC5916107; doi:10.1039/c7sc05009g)
Supplement: Supplementary file 2 [file SC-009-C7SC05009G-s002.zip › coordinates to submit/11/11b_s0.xyz]

21
11b_s0
C          0.37540        1.73103       -0.09198
C          1.54382        1.23190       -0.56931
C          2.14152       -0.08944       -0.38356
C          1.54535       -1.22524        0.03432
C          0.09622       -1.35951        0.45189
C         -0.71989        1.07669        0.71168
C         -0.29893       -0.21818        1.42674
C         -1.87807        0.78653       -0.21782
C         -1.84868       -0.44641       -0.88229
C         -0.92214       -1.45937       -0.67774
H          0.13909        2.75382       -0.38589
H          2.13635        1.90456       -1.18980
H          3.19185       -0.15490       -0.66732
H          2.15619       -2.12713        0.07759
H          0.05491       -2.29118        1.04347
H         -1.02794        1.79763        1.48496
H         -1.16539       -0.55128        2.00892
H          0.52808       -0.02738        2.12206
H         -2.57875        1.57078       -0.48243
H         -2.63333       -0.63817       -1.61773
H         -1.00867       -2.40483       -1.20549
