# Supplementary material for: Triplet state homoaromaticity: concept, computational validation and experimental relevance
Source: Chem Sci. 2018 Feb 19;9(12):3165–76. doi: 10.1039/c7sc05009g (PMC5916107; doi:10.1039/c7sc05009g)
Supplement: Supplementary file 2 [file SC-009-C7SC05009G-s002.zip › coordinates to submit/12/12_s0.xyz]

16
12_s0
 C                 -1.14463400    1.05308400   -0.09517400
 C                  0.00000000    1.59162200   -0.67361900
 C                 -1.14463400   -1.05308400   -0.09517400
 C                  0.00000000   -1.59162200   -0.67361900
 C                  1.14463400   -1.05308400   -0.09517400
 C                  1.14463400    1.05308400   -0.09517400
 C                 -0.78190400    0.00000000    0.91129500
 C                  0.78190400    0.00000000    0.91129500
 H                  0.00000000    2.28006300   -1.50915700
 H                  0.00000000   -2.28006300   -1.50915700
 H                 -1.28744900    0.00000000    1.87581300
 H                  1.28744900    0.00000000    1.87581300
 H                 -2.16609800   -1.32193100   -0.32531300
 H                  2.16609800   -1.32193100   -0.32531300
 H                 -2.16609800    1.32193100   -0.32531300
 H                  2.16609800    1.32193100   -0.32531300
