# Supplementary material for: Triplet state homoaromaticity: concept, computational validation and experimental relevance
Source: Chem Sci. 2018 Feb 19;9(12):3165–76. doi: 10.1039/c7sc05009g (PMC5916107; doi:10.1039/c7sc05009g)
Supplement: Supplementary file 2 [file SC-009-C7SC05009G-s002.zip › coordinates to submit/13/13_s0.xyz]

15
13_s0
 C                  0.26648900   -1.41160600    0.68350900
 C                  0.26648900   -1.41160600   -0.68350900
 C                 -0.25752700   -0.36061600   -1.52611400
 C                 -0.25752700   -0.36061600    1.52611400
 C                 -0.25752700    0.95576300   -1.21378300
 C                 -0.25752700    0.95576300    1.21378300
 C                  0.46796200    1.47186400    0.00000000
 H                  0.55998100   -2.33300000    1.17885600
 H                  0.55998100   -2.33300000   -1.17885600
 H                 -0.69974600   -0.67037200   -2.46914900
 H                 -0.69974600   -0.67037200    2.46914900
 H                 -0.77477100    1.66070400   -1.85745500
 H                 -0.77477100    1.66070400    1.85745500
 H                  1.49670000    1.09023600    0.00000000
 H                  0.50737500    2.56141800    0.00000000
