# Supplementary material for: Triplet state homoaromaticity: concept, computational validation and experimental relevance
Source: Chem Sci. 2018 Feb 19;9(12):3165–76. doi: 10.1039/c7sc05009g (PMC5916107; doi:10.1039/c7sc05009g)
Supplement: Supplementary file 2 [file SC-009-C7SC05009G-s002.zip › coordinates to submit/14/14_s0.xyz]

17
14_s0
 C                  0.28811900   -1.19243200    1.26675700
 C                  0.71689000   -1.61425800    0.00000000
 C                  0.52549900    1.60470000    0.00000000
 C                  0.28811900   -1.19243200   -1.26675700
 C                 -0.45316100    1.18609500   -1.03819400
 C                 -0.45316100   -0.06236700   -1.63856600
 C                 -0.45316100   -0.06236700    1.63856600
 C                 -0.45316100    1.18609500    1.03819400
 H                  1.27935300   -2.54231700    0.00000000
 H                  0.45335800   -1.91651800   -2.05995000
 H                 -1.03117900   -0.14837400   -2.55480600
 H                 -1.15916400    1.93026200   -1.39255000
 H                  0.45335800   -1.91651800    2.05995000
 H                 -1.03117900   -0.14837400    2.55480600
 H                 -1.15916400    1.93026200    1.39255000
 H                  0.71610000    2.67413900    0.00000000
 H                  1.44263500    1.01922900    0.00000000
