# Supplementary material for: Triplet state homoaromaticity: concept, computational validation and experimental relevance
Source: Chem Sci. 2018 Feb 19;9(12):3165–76. doi: 10.1039/c7sc05009g (PMC5916107; doi:10.1039/c7sc05009g)
Supplement: Supplementary file 2 [file SC-009-C7SC05009G-s002.zip › coordinates to submit/15/15_s0.xyz]

21
15_s0
 C                 -0.71086700    0.37289700    1.58833100
 C                 -1.77659800    0.38481300    0.70433700
 C                 -1.77659800    0.38481300   -0.70433700
 C                 -0.71086700    0.37289700   -1.58833100
 C                  0.75097200    0.47408700   -1.27751000
 C                  0.75097200    0.47408700    1.27751000
 C                  1.18348000    1.18301500    0.00000000
 C                  0.75097200   -1.01469700    1.21275600
 C                  0.70801500   -1.69573600    0.00000000
 C                  0.75097200   -1.01469700   -1.21275600
 H                 -0.95636500    0.28235400    2.64173700
 H                 -2.75863900    0.35121900    1.16566100
 H                 -2.75863900    0.35121900   -1.16566100
 H                 -0.95636500    0.28235400   -2.64173700
 H                  1.29251900    0.84568700   -2.14629800
 H                  1.29251900    0.84568700    2.14629800
 H                  2.27512500    1.23137800    0.00000000
 H                  0.81171600    2.20947900    0.00000000
 H                  0.78121000   -1.57475300    2.14064700
 H                  0.67300000   -2.77874700    0.00000000
 H                  0.78121000   -1.57475300   -2.14064700
