# Supplementary material for: Triplet state homoaromaticity: concept, computational validation and experimental relevance
Source: Chem Sci. 2018 Feb 19;9(12):3165–76. doi: 10.1039/c7sc05009g (PMC5916107; doi:10.1039/c7sc05009g)
Supplement: Supplementary file 2 [file SC-009-C7SC05009G-s002.zip › coordinates to submit/16/16_ci.xyz]

  16
  -269.925396462738     
 C    -1.01490064     0.91499613     0.70565166
 C     0.30703044     0.38357345     1.14176699
 C     0.30507493     0.38237913    -1.14267650
 C    -1.01621335     0.91414898    -0.70471431
 C     1.18876767     0.83124152    -0.00146054
 C     0.18842979    -1.15341137     0.77912803
 H     1.05336886    -1.66028979     1.18406880
 H    -0.69021239    -1.62034949     1.20558060
 C     0.18800832    -1.15418627    -0.77843631
 H     1.05343408    -1.66042569    -1.18312722
 H    -0.69022786    -1.62256172    -1.20409104
 H     0.59790625     0.59475922     2.15733546
 H     0.59410002     0.59292443    -2.15891254
 H     2.25721543     0.73507369    -0.00235864
 H    -1.85957212     1.14642359    -1.32832217
 H    -1.85704843     1.14817618     1.33056573
