# Supplementary material for: Triplet state homoaromaticity: concept, computational validation and experimental relevance
Source: Chem Sci. 2018 Feb 19;9(12):3165–76. doi: 10.1039/c7sc05009g (PMC5916107; doi:10.1039/c7sc05009g)
Supplement: Supplementary file 2 [file SC-009-C7SC05009G-s002.zip › coordinates to submit/16/16_s0.xyz]

16
16_s0
C         -0.88868        0.94569        0.69966
C          0.23277        0.09716        1.18291
C          0.23277        0.09716       -1.18291
C         -0.88868        0.94569       -0.69966
C          0.72524        0.92122       -0.00000
C          0.23277       -1.38072        0.77263
H          1.12603       -1.85911        1.17414
H         -0.63505       -1.88644        1.19548
C          0.23277       -1.38072       -0.77263
H          1.12603       -1.85911       -1.17414
H         -0.63505       -1.88644       -1.19548
H          0.58530        0.36076        2.17380
H          0.58530        0.36076       -2.17380
H          1.28986        1.84313       -0.00000
H         -1.35811        1.72672       -1.28720
H         -1.35811        1.72672        1.28720
