# Supplementary material for: Triplet state homoaromaticity: concept, computational validation and experimental relevance
Source: Chem Sci. 2018 Feb 19;9(12):3165–76. doi: 10.1039/c7sc05009g (PMC5916107; doi:10.1039/c7sc05009g)
Supplement: Supplementary file 2 [file SC-009-C7SC05009G-s002.zip › coordinates to submit/16/16_t1.xyz]

16
t1.out	Energy: -170176.6938265
C         -1.09386        0.72085        0.71252
C          0.25578        0.34499        1.14809
C          0.25578        0.34499       -1.14809
C         -1.09386        0.72085       -0.71252
C          1.08802        0.85533        0.00000
C          0.25578       -1.24323        0.77548
H          1.17311       -1.64695        1.20312
H         -0.59096       -1.77365        1.21159
C          0.25578       -1.24323       -0.77548
H          1.17311       -1.64695       -1.20312
H         -0.59096       -1.77365       -1.21159
H          0.53067        0.54411        2.17848
H          0.53067        0.54411       -2.17848
H          2.15969        0.99840        0.00000
H         -1.96297        0.87565       -1.34227
H         -1.96297        0.87565        1.34227
