# Supplementary material for: Triplet state homoaromaticity: concept, computational validation and experimental relevance
Source: Chem Sci. 2018 Feb 19;9(12):3165–76. doi: 10.1039/c7sc05009g (PMC5916107; doi:10.1039/c7sc05009g)
Supplement: Supplementary file 2 [file SC-009-C7SC05009G-s002.zip › coordinates to submit/17/17_s0.xyz]

17
17_s0
 C                 -0.19822400   -1.68551600    0.00000000
 C                 -0.23201200    0.49624600    1.18714200
 C                 -0.23201200    0.49624600   -1.18714200
 C                 -0.23201200   -1.01887000   -1.23011400
 C                 -1.10135700    0.97418700    0.00000000
 H                 -1.18776000    2.06769100    0.00000000
 H                 -2.09467500    0.51708500    0.00000000
 C                  1.15968400    0.86081700    0.68218800
 C                  1.15968400    0.86081700   -0.68218800
 H                 -0.51139600    0.95187800    2.14406500
 H                 -0.51139600    0.95187800   -2.14406500
 C                 -0.23201200   -1.01887000    1.23011400
 H                 -0.11345900   -1.54509900    2.17247300
 H                 -0.10869600   -2.77309500    0.00000000
 H                 -0.11345900   -1.54509900   -2.17247300
 H                  2.04520300    0.79220600   -1.31108600
 H                  2.04520300    0.79220600    1.31108600
