# Supplementary material for: Triplet state homoaromaticity: concept, computational validation and experimental relevance
Source: Chem Sci. 2018 Feb 19;9(12):3165–76. doi: 10.1039/c7sc05009g (PMC5916107; doi:10.1039/c7sc05009g)
Supplement: Supplementary file 2 [file SC-009-C7SC05009G-s002.zip › coordinates to submit/18/18_s0.xyz]

21
18_s0
 C                 -0.58317500    1.56285000    1.33967200
 C                 -0.49612600    2.02534000    0.00000000
 C                 -0.58317500    0.39680900    2.11493300
 C                 -0.14432500   -0.95458800    1.98034100
 C                  0.77648600   -1.54513400    1.15911500
 C                  1.47333000   -0.90272000    0.00000000
 C                  0.77648600   -1.54513400   -1.15911500
 C                 -0.14432500   -0.95458800   -1.98034100
 C                 -0.58317500    0.39680900   -2.11493300
 C                 -0.58317500    1.56285000   -1.33967200
 H                 -0.81039200    2.41824100    1.98124000
 H                 -0.57973100    3.11217400    0.00000000
 H                 -0.98863500    0.58327100    3.11084000
 H                 -0.55276200   -1.61464700    2.74819900
 H                  0.97216700   -2.60681100    1.30190200
 H                  1.33234400    0.17806700    0.00000000
 H                  2.55367000   -1.10532800    0.00000000
 H                  0.97216700   -2.60681100   -1.30190200
 H                 -0.55276200   -1.61464700   -2.74819900
 H                 -0.98863500    0.58327100   -3.11084000
 H                 -0.81039200    2.41824100   -1.98124000
