# Supplementary material for: Triplet state homoaromaticity: concept, computational validation and experimental relevance
Source: Chem Sci. 2018 Feb 19;9(12):3165–76. doi: 10.1039/c7sc05009g (PMC5916107; doi:10.1039/c7sc05009g)
Supplement: Supplementary file 2 [file SC-009-C7SC05009G-s002.zip › coordinates to submit/19/19_t1.xyz]

16
19_t1
 C                  1.83569400    0.00000000    0.00441300
 C                  1.29806500    1.29806500   -0.00443900
 C                 -1.29806600   -1.29806600   -0.00443900
 C                  0.00000000    1.83569400    0.00441300
 C                 -1.83569400    0.00000000    0.00441300
 C                 -1.29806500    1.29806500   -0.00443900
 C                  1.29806500   -1.29806500   -0.00443900
 C                  0.00000000   -1.83569400    0.00441300
 H                  2.06631100    2.06631100   -0.00303900
 H                  2.92216700    0.00000000    0.00306400
 H                  2.06631000   -2.06631000   -0.00303900
 H                  0.00000000   -2.92216700    0.00306400
 H                 -2.06631100   -2.06631100   -0.00303900
 H                 -2.92216700    0.00000000    0.00306400
 H                 -2.06631000    2.06631100   -0.00303900
 H                  0.00000000    2.92216700    0.00306400
