# Supplementary material for: Triplet state homoaromaticity: concept, computational validation and experimental relevance
Source: Chem Sci. 2018 Feb 19;9(12):3165–76. doi: 10.1039/c7sc05009g (PMC5916107; doi:10.1039/c7sc05009g)
Supplement: Supplementary file 2 [file SC-009-C7SC05009G-s002.zip › coordinates to submit/2/2a_t1.xyz]

15
2a_t1
 C                 -1.08592000    0.71659500   -0.56664500
 C                  1.08592000   -0.71659500   -0.56664500
 C                 -1.08592000   -0.71659500   -0.56664500
 C                  1.08592000    0.71659500   -0.56664500
 C                  0.00000000    1.14233700    0.39464800
 C                  0.00000000   -1.14233700    0.39464800
 H                 -1.51569100    1.35641500   -1.32540400
 H                  1.51569100   -1.35641500   -1.32540400
 H                 -1.51569100   -1.35641500   -1.32540400
 H                  1.51569100    1.35641500   -1.32540400
 C                  0.00000000    0.00000000    1.42935800
 H                  0.89917500    0.00000000    2.04962400
 H                 -0.89917500    0.00000000    2.04962400
 H                  0.00000000    2.17000500    0.74496400
 H                  0.00000000   -2.17000500    0.74496400
