# Supplementary material for: Triplet state homoaromaticity: concept, computational validation and experimental relevance
Source: Chem Sci. 2018 Feb 19;9(12):3165–76. doi: 10.1039/c7sc05009g (PMC5916107; doi:10.1039/c7sc05009g)
Supplement: Supplementary file 2 [file SC-009-C7SC05009G-s002.zip › coordinates to submit/2/2b_t1.xyz]

15
2b_t1
C         -0.59580        0.81274        0.80932
C         -0.59580       -0.61191       -1.16934
C         -0.59580       -0.61191        1.16934
C         -0.59580        0.81274       -0.80932
C          0.65892        1.05995        0.00000
C          0.19121       -1.19615        0.00000
H         -1.11120        1.59881        1.34186
H         -1.39729       -1.12089       -1.68960
H         -1.39729       -1.12089        1.68960
H         -1.11120        1.59881       -1.34186
C          1.43401       -0.25793        0.00000
H          2.04733       -0.38175       -0.89556
H          2.04733       -0.38175        0.89556
H          1.13989        2.02898        0.00000
H          0.37691       -2.26656        0.00000
