# Supplementary material for: Triplet state homoaromaticity: concept, computational validation and experimental relevance
Source: Chem Sci. 2018 Feb 19;9(12):3165–76. doi: 10.1039/c7sc05009g (PMC5916107; doi:10.1039/c7sc05009g)
Supplement: Supplementary file 2 [file SC-009-C7SC05009G-s002.zip › coordinates to submit/2/2c_s0.xyz]

15
2c_s0
C         -1.24047        0.66958       -0.52017
C          1.24047       -0.66958       -0.52017
C         -1.24047       -0.66958       -0.52017
C          1.24047        0.66958       -0.52017
C          0.00000        1.12259        0.27347
C          0.00000       -1.12259        0.27347
H         -1.92879        1.33588       -1.02197
H          1.92879       -1.33588       -1.02197
H         -1.92879       -1.33588       -1.02197
H          1.92879        1.33588       -1.02197
C          0.00000        0.00000        1.35339
H          0.89994        0.00000        1.97187
H         -0.89994        0.00000        1.97187
H          0.00000        2.15683        0.61310
H          0.00000       -2.15683        0.61310
