# Supplementary material for: Triplet state homoaromaticity: concept, computational validation and experimental relevance
Source: Chem Sci. 2018 Feb 19;9(12):3165–76. doi: 10.1039/c7sc05009g (PMC5916107; doi:10.1039/c7sc05009g)
Supplement: Supplementary file 2 [file SC-009-C7SC05009G-s002.zip › coordinates to submit/2/2d_s0.xyz]

15
2d_s0
C         -0.75975        0.77388       -0.70882
C          0.75975       -0.77388       -0.70882
C         -0.75975       -0.77388       -0.70882
C          0.75975        0.77388       -0.70882
C          0.00000        1.15085        0.55094
C          0.00000       -1.15085        0.55094
H         -1.44804        1.42583       -1.22753
H          1.44804       -1.42583       -1.22753
H         -1.44804       -1.42583       -1.22753
H          1.44804        1.42583       -1.22753
C          0.00000        0.00000        1.53731
H          0.89114        0.00000        2.17221
H         -0.89114        0.00000        2.17221
H          0.00000        2.18544        0.87111
H          0.00000       -2.18544        0.87111
