# Supplementary material for: Triplet state homoaromaticity: concept, computational validation and experimental relevance
Source: Chem Sci. 2018 Feb 19;9(12):3165–76. doi: 10.1039/c7sc05009g (PMC5916107; doi:10.1039/c7sc05009g)
Supplement: Supplementary file 2 [file SC-009-C7SC05009G-s002.zip › coordinates to submit/20/20_t1.xyz]

10
20_t1
 C                  1.21163000   -0.03799800    0.00000000
 C                  0.33827100   -1.16405100    0.00000000
 H                  0.64003800   -2.20243600    0.00000000
 C                 -1.00256200   -0.68141700    0.00000000
 H                 -1.89687000   -1.28929700    0.00000000
 C                  0.41054600    1.14056800    0.00000000
 H                  0.77678500    2.15800400   -0.00000100
 C                 -0.95789200    0.74289700    0.00000000
 H                 -1.81235300    1.40562100    0.00000100
 H                  2.29243800   -0.07189200    0.00000100
