# Supplementary material for: Triplet state homoaromaticity: concept, computational validation and experimental relevance
Source: Chem Sci. 2018 Feb 19;9(12):3165–76. doi: 10.1039/c7sc05009g (PMC5916107; doi:10.1039/c7sc05009g)
Supplement: Supplementary file 2 [file SC-009-C7SC05009G-s002.zip › coordinates to submit/21/21_t1.xyz]

14
21_t1
 C                 -1.08280400   -1.21974300   -0.00000500
 C                  0.27853600   -1.60705100    0.00006600
 C                  1.43014400   -0.78424200   -0.00004400
 C                 -1.62881900    0.08604000   -0.00005100
 C                  1.50485500    0.62915300   -0.00003700
 C                 -0.94824800    1.32709100    0.00002900
 C                  0.44634800    1.56875800    0.00003900
 H                 -1.80610300   -2.03450100    0.00003900
 H                  0.46451200   -2.68056100    0.00017700
 H                  2.38538700   -1.30818100   -0.00009500
 H                 -2.71679000    0.14354600   -0.00020500
 H                  2.51001600    1.04943800   -0.00012600
 H                 -1.58162000    2.21356400    0.00002900
 H                  0.74451800    2.61665700    0.00018800
