# Supplementary material for: Triplet state homoaromaticity: concept, computational validation and experimental relevance
Source: Chem Sci. 2018 Feb 19;9(12):3165–76. doi: 10.1039/c7sc05009g (PMC5916107; doi:10.1039/c7sc05009g)
Supplement: Supplementary file 2 [file SC-009-C7SC05009G-s002.zip › coordinates to submit/22/22_s0.xyz]

12
22_s0
 C                  0.00000000    1.39620800    0.00000000
 C                  1.20915200    0.69810400    0.00000000
 C                  1.20915200   -0.69810400    0.00000000
 C                  0.00000000   -1.39620800    0.00000000
 C                 -1.20915200   -0.69810400    0.00000000
 C                 -1.20915200    0.69810400    0.00000000
 H                  0.00000000    2.47993300    0.00000000
 H                  2.14768500    1.23996700    0.00000000
 H                  2.14768500   -1.23996700    0.00000000
 H                  0.00000000   -2.47993300    0.00000000
 H                 -2.14768500   -1.23996700    0.00000000
 H                 -2.14768500    1.23996700    0.00000000
