# Supplementary material for: Triplet state homoaromaticity: concept, computational validation and experimental relevance
Source: Chem Sci. 2018 Feb 19;9(12):3165–76. doi: 10.1039/c7sc05009g (PMC5916107; doi:10.1039/c7sc05009g)
Supplement: Supplementary file 2 [file SC-009-C7SC05009G-s002.zip › coordinates to submit/23/23_s0.xyz]

14
23_s0
 C                  0.11716600   -1.60668200   -0.00003000
 C                  1.32922500   -0.91015400    0.00004700
 C                  1.54035700    0.47176500   -0.00000300
 C                 -1.18312800   -1.09335800   -0.00001200
 C                  0.59155200    1.49838900   -0.00005300
 C                 -1.59249200    0.24330000    0.00005100
 C                 -0.80267700    1.39673500   -0.00000600
 H                  0.19610200   -2.68910400   -0.00005400
 H                  2.22471100   -1.52332400    0.00013200
 H                  2.57807600    0.78958700    0.00001400
 H                 -1.98019000   -1.82994400   -0.00016100
 H                  0.99007800    2.50786900   -0.00008500
 H                 -2.66533800    0.40723800    0.00005800
 H                 -1.34346400    2.33770300    0.00012600
