# Supplementary material for: Triplet state homoaromaticity: concept, computational validation and experimental relevance
Source: Chem Sci. 2018 Feb 19;9(12):3165–76. doi: 10.1039/c7sc05009g (PMC5916107; doi:10.1039/c7sc05009g)
Supplement: Supplementary file 2 [file SC-009-C7SC05009G-s002.zip › coordinates to submit/24/24_s0.xyz]

10
24_s0
 C                  1.20438600   -0.03970800    0.00000100
 C                  0.33441200   -1.15768600    0.00000000
 H                  0.63566200   -2.20062600    0.00000000
 C                 -0.99771100   -0.67577700    0.00000000
 H                 -1.89648200   -1.28460600    0.00000000
 C                  0.40994000    1.13314600    0.00000000
 H                  0.77923100    2.15397900   -0.00000100
 C                 -0.95103100    0.74002600    0.00000000
 H                 -1.80774800    1.40673100    0.00000100
 H                  2.28936100   -0.07547800   -0.00000200
