# Supplementary material for: Triplet state homoaromaticity: concept, computational validation and experimental relevance
Source: Chem Sci. 2018 Feb 19;9(12):3165–76. doi: 10.1039/c7sc05009g (PMC5916107; doi:10.1039/c7sc05009g)
Supplement: Supplementary file 2 [file SC-009-C7SC05009G-s002.zip › coordinates to submit/3/3a_t1.xyz]

19
3a_t1
 C                 -1.50321100   -0.00662200    1.19231200
 C                 -1.50321100   -0.00662200   -1.19231200
 C                  1.74895500    0.34431000    0.68691700
 C                 -0.42059500   -0.53041100   -1.86846000
 C                  1.74895500    0.34431000   -0.68691700
 C                  0.94940800   -0.29673600   -1.70448100
 H                 -2.49316300   -0.32198700   -1.50656200
 H                 -2.49316300   -0.32198700    1.50656200
 H                  2.64419600    0.80135600    1.10568100
 H                  2.64419600    0.80135600   -1.10568100
 H                  1.55234800   -0.62112200   -2.54985500
 C                 -0.42059500   -0.53041100    1.86846000
 H                 -0.66669200   -1.15685500    2.72252800
 C                  0.94940800   -0.29673600    1.70448100
 H                  1.55234800   -0.62112200    2.54985500
 H                 -0.66669200   -1.15685500   -2.72252800
 C                 -1.43056100    0.89981300    0.00000000
 H                 -0.50809200    1.47991000    0.00000000
 H                 -2.27661400    1.59193100    0.00000000
