# Supplementary material for: Triplet state homoaromaticity: concept, computational validation and experimental relevance
Source: Chem Sci. 2018 Feb 19;9(12):3165–76. doi: 10.1039/c7sc05009g (PMC5916107; doi:10.1039/c7sc05009g)
Supplement: Supplementary file 2 [file SC-009-C7SC05009G-s002.zip › coordinates to submit/3/3b_s0.xyz]

19
3b_s0
C          1.86638       -0.58928        0.38785
C         -0.23719       -1.61830       -0.67688
C         -0.46575        1.79739       -0.19935
C         -1.44013       -1.03184       -0.66186
C         -1.39406        1.05866        0.67931
C         -1.89624       -0.16452        0.44222
H          0.05074       -2.20537       -1.54464
H          2.82965       -0.97111        0.71742
H         -0.93253        2.66743       -0.66177
H         -1.82591        1.63771        1.49406
H         -2.70124       -0.52709        1.07871
C          1.86631        0.69774       -0.00484
H          2.84609        1.17194        0.01440
C          0.83365        1.61735       -0.50333
H          1.24488        2.36745       -1.17635
H         -2.12076       -1.18428       -1.49676
C          0.73801       -1.59149        0.47247
H          0.19522       -1.42532        1.40768
H          1.18806       -2.58571        0.55378
