# Supplementary material for: Triplet state homoaromaticity: concept, computational validation and experimental relevance
Source: Chem Sci. 2018 Feb 19;9(12):3165–76. doi: 10.1039/c7sc05009g (PMC5916107; doi:10.1039/c7sc05009g)
Supplement: Supplementary file 2 [file SC-009-C7SC05009G-s002.zip › coordinates to submit/3/3c_s1.xyz]

19
3c_s1
C    -1.51148975    -0.04284941     1.05958145
C    -1.51148952    -0.04284951    -1.05958135
C     1.78961827     0.32680395     0.70308752
C    -0.40935450    -0.54206914    -1.79514912
C     1.78961832     0.32680402    -0.70308778
C     0.95328180    -0.24938888    -1.70706882
H    -2.48389547    -0.41279651    -1.32812510
H    -2.48389566    -0.41279651     1.32812510
H     2.72095719     0.68716775     1.10816454
H     2.72095724     0.68716801    -1.10816463
H     1.50593898    -0.51382472    -2.59433931
C    -0.40935464    -0.54206895     1.79514942
H    -0.67950090    -1.17289920     2.62561483
C     0.95328173    -0.24938908     1.70706865
H     1.50593912    -0.51382514     2.59433900
H    -0.67950085    -1.17289947    -2.62561434
C    -1.46661586     0.99656117    -0.00000007
H    -0.56600045     1.59039911     0.00000018
H    -2.33127008     1.64827251    -0.00000018
