# Supplementary material for: Triplet state homoaromaticity: concept, computational validation and experimental relevance
Source: Chem Sci. 2018 Feb 19;9(12):3165–76. doi: 10.1039/c7sc05009g (PMC5916107; doi:10.1039/c7sc05009g)
Supplement: Supplementary file 2 [file SC-009-C7SC05009G-s002.zip › coordinates to submit/4/4a_t1.xyz]

13
4a_t1
C         -0.11828        0.73908        1.19804
C         -0.11828       -0.67574        1.18185
C          0.45656       -1.39872        0.00000
C         -0.11828       -0.67574       -1.18185
C         -0.11828        0.73908       -1.19804
C         -0.01358        1.46669        0.00000
H         -0.24219        1.25913        2.14315
H         -0.55722       -1.23312        2.00255
H          1.55493       -1.31046        0.00000
H         -0.55722       -1.23312       -2.00255
H         -0.24219        1.25913       -2.14315
H          0.02083        2.54741        0.00000
H          0.20398       -2.45694        0.00000
