# Supplementary material for: Triplet state homoaromaticity: concept, computational validation and experimental relevance
Source: Chem Sci. 2018 Feb 19;9(12):3165–76. doi: 10.1039/c7sc05009g (PMC5916107; doi:10.1039/c7sc05009g)
Supplement: Supplementary file 2 [file SC-009-C7SC05009G-s002.zip › coordinates to submit/4/4b_s0.xyz]

13
4b_s0
C          0.00000        1.24022        0.74140
C          0.00000        1.25355       -0.63043
C          0.00000        0.00000       -1.39612
C          0.00000       -1.25355       -0.63043
C          0.00000       -1.24022        0.74140
C          0.00000        0.00000        1.41464
H          0.00000        2.16133        1.30965
H          0.00000        2.18969       -1.17830
H         -0.85146        0.00000       -2.10293
H          0.00000       -2.18969       -1.17830
H          0.00000       -2.16133        1.30965
H          0.00000        0.00000        2.50031
H          0.85146        0.00000       -2.10293
