# Supplementary material for: Triplet state homoaromaticity: concept, computational validation and experimental relevance
Source: Chem Sci. 2018 Feb 19;9(12):3165–76. doi: 10.1039/c7sc05009g (PMC5916107; doi:10.1039/c7sc05009g)
Supplement: Supplementary file 2 [file SC-009-C7SC05009G-s002.zip › coordinates to submit/5/5a_t1.xyz]

21
5a_t1
 C                  1.23439200    1.07044300    1.29717100
 C                  1.78017300    1.04063200    0.00000000
 C                 -0.02107100    0.83365500    1.89699900
 C                 -1.03169800   -0.12397300    1.73344000
 C                 -1.03169800   -1.32736800    1.02379000
 C                 -0.05395500   -1.79368400    0.00000000
 C                 -1.03169800   -1.32736800   -1.02379000
 C                 -1.03169800   -0.12397300   -1.73344000
 C                 -0.02107100    0.83365500   -1.89699900
 C                  1.23439200    1.07044300   -1.29717100
 H                  1.93631200    1.50519800    2.00671600
 H                  2.83739500    1.28787700    0.00000000
 H                 -0.17618700    1.45413500    2.77731400
 H                 -1.88311100    0.00908400    2.39341300
 H                 -1.86017800   -1.99782600    1.22607000
 H                  0.89525300   -1.26985500    0.00000000
 H                  0.07725700   -2.87396900    0.00000000
 H                 -1.86017800   -1.99782600   -1.22607000
 H                 -1.88311100    0.00908400   -2.39341300
 H                 -0.17618700    1.45413500   -2.77731400
 H                  1.93631200    1.50519800   -2.00671600
