# Supplementary material for: Triplet state homoaromaticity: concept, computational validation and experimental relevance
Source: Chem Sci. 2018 Feb 19;9(12):3165–76. doi: 10.1039/c7sc05009g (PMC5916107; doi:10.1039/c7sc05009g)
Supplement: Supplementary file 2 [file SC-009-C7SC05009G-s002.zip › coordinates to submit/5/5b_t1.xyz]

21
5b_t1
 C                 -0.69691000   -0.62935000    1.52502500
 C                 -0.55557600    0.71722400    1.86326600
 C                  0.35796300    1.63748000    1.30936200
 C                  0.84373100    1.88635200    0.00000000
 C                  0.35796300    1.63748000   -1.30936200
 C                 -0.55557600    0.71722400   -1.86326600
 C                 -0.69691000   -0.62935000   -1.52502500
 C                  0.35796300   -1.35434000   -0.93332600
 C                  0.35796300   -1.35434000    0.93332600
 H                 -1.63178200   -1.13676200    1.75335300
 H                 -1.18506000    1.10297000    2.66281300
 H                  0.64029800    2.43595900    1.99358800
 H                  1.58393300    2.68194400    0.00000000
 H                  0.64029800    2.43595900   -1.99358800
 H                 -1.18506000    1.10297000   -2.66281300
 H                 -1.63178200   -1.13676200   -1.75335300
 C                  0.19906900   -2.50854100    0.00000000
 H                  1.36613400   -1.00677300    1.13171100
 H                  1.36613400   -1.00677300   -1.13171100
 H                  1.00901600   -3.23162800    0.00000000
 H                 -0.79022200   -2.96014400    0.00000000
