# Supplementary material for: Triplet state homoaromaticity: concept, computational validation and experimental relevance
Source: Chem Sci. 2018 Feb 19;9(12):3165–76. doi: 10.1039/c7sc05009g (PMC5916107; doi:10.1039/c7sc05009g)
Supplement: Supplementary file 2 [file SC-009-C7SC05009G-s002.zip › coordinates to submit/5/5c_s0.xyz]

21
5c_s0
C          0.04335        1.73357       -0.56320
C          0.95067        1.56558        0.54407
C         -1.19267        1.21566       -0.79724
C         -2.09886        0.52953        0.13947
C         -1.95942       -0.65493        0.73904
C         -0.77816       -1.57013        0.55841
C         -0.06068       -1.43781       -0.74556
C          1.27866       -1.17129       -0.90237
C          2.09509       -0.57645        0.07512
C          1.77529        0.50979        0.91506
H          0.35639        2.53316       -1.23705
H          1.20372        2.50404        1.03966
H         -1.67914        1.58147       -1.69974
H         -3.01799        1.08422        0.31727
H         -2.73212       -0.99326        1.42026
H         -0.09702       -1.46287        1.40549
H         -1.14220       -2.60556        0.58486
H         -0.59249       -1.82246       -1.61316
H          1.76475       -1.51781       -1.81135
H          3.13940       -0.88428        0.10268
H          2.47704        0.72225        1.71424
