# Supplementary material for: Triplet state homoaromaticity: concept, computational validation and experimental relevance
Source: Chem Sci. 2018 Feb 19;9(12):3165–76. doi: 10.1039/c7sc05009g (PMC5916107; doi:10.1039/c7sc05009g)
Supplement: Supplementary file 2 [file SC-009-C7SC05009G-s002.zip › coordinates to submit/6/6a_t1.xyz]

16
5a_t1
 C                 -1.16433000    1.03550300   -0.09786300
 C                  0.00000000    1.59662400   -0.69033700
 C                 -1.16433000   -1.03550300   -0.09786300
 C                  0.00000000   -1.59662400   -0.69033700
 C                  1.16433000   -1.03550300   -0.09786300
 C                  1.16433000    1.03550300   -0.09786300
 C                 -0.77606500    0.00000000    0.91758600
 C                  0.77606500    0.00000000    0.91758600
 H                  0.00000000    2.42697000   -1.39244600
 H                  0.00000000   -2.42697000   -1.39244600
 H                 -1.32245200    0.00000000    1.86377200
 H                  1.32245200    0.00000000    1.86377200
 H                 -2.18715500   -1.31786200   -0.33023300
 H                  2.18715500   -1.31786200   -0.33023300
 H                 -2.18715500    1.31786200   -0.33023300
 H                  2.18715500    1.31786200   -0.33023300
