# Supplementary material for: Triplet state homoaromaticity: concept, computational validation and experimental relevance
Source: Chem Sci. 2018 Feb 19;9(12):3165–76. doi: 10.1039/c7sc05009g (PMC5916107; doi:10.1039/c7sc05009g)
Supplement: Supplementary file 2 [file SC-009-C7SC05009G-s002.zip › coordinates to submit/6/6b_s0.xyz]

16
5b_s0
C         -1.13288        1.28022       -0.09196
C          0.00000        2.01375       -0.43913
C         -1.13288       -1.28022       -0.09196
C          0.00000       -2.01375       -0.43913
C          1.13288       -1.28022       -0.09196
C          1.13288        1.28022       -0.09196
C         -0.76802        0.00000        0.60071
C          0.76802        0.00000        0.60071
H          0.00000        2.98266       -0.92790
H          0.00000       -2.98266       -0.92790
H         -1.22320        0.00000        1.61197
H          1.22320        0.00000        1.61197
H         -2.15981       -1.59331       -0.27505
H          2.15981       -1.59331       -0.27505
H         -2.15981        1.59331       -0.27505
H          2.15981        1.59331       -0.27505
