# Supplementary material for: Triplet state homoaromaticity: concept, computational validation and experimental relevance
Source: Chem Sci. 2018 Feb 19;9(12):3165–76. doi: 10.1039/c7sc05009g (PMC5916107; doi:10.1039/c7sc05009g)
Supplement: Supplementary file 2 [file SC-009-C7SC05009G-s002.zip › coordinates to submit/7/7a_t1.xyz]

20
7a_t1
 C                 -0.70305700    1.16982800    0.50021700
 C                 -0.52705200   -1.26050100    0.47020400
 C                  0.87528200   -1.52670500    0.04845000
 C                  1.85327700   -0.58147000   -0.26014500
 C                  1.74019600    0.82634800   -0.28057500
 C                  0.63444800    1.61894600    0.02604100
 C                 -1.53827500    0.68154200   -0.74988200
 C                 -1.35277700   -0.85274300   -0.82116600
 H                  1.17108400   -2.56857500   -0.05258500
 H                  2.82486100   -0.97576600   -0.53911700
 H                  2.63515600    1.36026800   -0.58343900
 H                  0.76852000    2.69033400   -0.10541600
 H                 -2.57997400    0.93721900   -0.55148900
 H                 -2.31377400   -1.36655400   -0.77588500
 H                 -0.93309300   -2.16184800    0.93062500
 H                 -1.19613600    2.00782900    0.99538800
 C                 -0.62538400   -0.05573200    1.34811400
 H                 -0.41335500   -0.05508800    2.40877700
 H                 -1.24443100    1.18193900   -1.67322700
 H                 -0.85880500   -1.16683500   -1.74117800
