# Supplementary material for: Triplet state homoaromaticity: concept, computational validation and experimental relevance
Source: Chem Sci. 2018 Feb 19;9(12):3165–76. doi: 10.1039/c7sc05009g (PMC5916107; doi:10.1039/c7sc05009g)
Supplement: Supplementary file 2 [file SC-009-C7SC05009G-s002.zip › coordinates to submit/7/7b_s0.xyz]

20
7b_s0
C          0.47154       -0.83289        0.88612
C          0.76833        1.33812       -0.14322
C         -0.80647        1.35269        0.26563
C         -1.76067        0.53017       -0.35980
C         -1.65857       -0.87210       -0.45920
C         -0.67209       -1.52056        0.23865
C          1.61206       -0.90436       -0.20891
C          1.30197        0.30250       -1.11962
H         -1.12318        2.34630        0.55239
H         -2.66526        1.00299       -0.73457
H         -2.43182       -1.42980       -0.97143
H         -0.66207       -2.60680        0.25698
H          2.56148       -0.76792        0.31425
H          2.18835        0.68148       -1.62839
H          1.13908        2.35486       -0.15393
H          0.76749       -1.35458        1.79580
C          0.32777        0.68471        1.09033
H          0.48814        1.12045        2.06926
H          1.65483       -1.85460       -0.74486
H          0.57959        0.03792       -1.89535
