# Supplementary material for: Triplet state homoaromaticity: concept, computational validation and experimental relevance
Source: Chem Sci. 2018 Feb 19;9(12):3165–76. doi: 10.1039/c7sc05009g (PMC5916107; doi:10.1039/c7sc05009g)
Supplement: Supplementary file 2 [file SC-009-C7SC05009G-s002.zip › coordinates to submit/8/8a_t1.xyz]

18
8a_t1
C         -0.21276        0.80095        1.21502
C         -0.21276        0.80095       -1.21502
C         -0.21276       -0.64774       -1.58842
C         -0.24035       -1.73429       -0.70428
C         -0.24035       -1.73429        0.70428
C         -0.21276       -0.64774        1.58842
C          1.18907        1.12612        0.66787
C          1.18907        1.12612       -0.66787
H         -0.18161       -0.89585       -2.64730
H         -0.23956       -2.71540       -1.16771
H         -0.23956       -2.71540        1.16771
H         -0.18161       -0.89585        2.64730
H          2.03734        1.30901        1.31415
H          2.03734        1.30901       -1.31415
H         -0.48687        1.40744       -2.08012
H         -0.48687        1.40744        2.08012
C         -1.06508        1.03314        0.00000
H         -2.14652        1.05028        0.00000
