# Supplementary material for: Triplet state homoaromaticity: concept, computational validation and experimental relevance
Source: Chem Sci. 2018 Feb 19;9(12):3165–76. doi: 10.1039/c7sc05009g (PMC5916107; doi:10.1039/c7sc05009g)
Supplement: Supplementary file 2 [file SC-009-C7SC05009G-s002.zip › coordinates to submit/8/8b_t1.xyz]

18
8b_t1
C          0.35930        0.60950       -1.27610
C          0.35930        0.60950        1.27610
C          0.26652       -0.84156        1.54931
C         -0.26093       -1.86671        0.68007
C         -0.26093       -1.86671       -0.68007
C          0.26652       -0.84156       -1.54931
C         -0.80971        1.40751       -0.68821
C         -0.80971        1.40751        0.68821
H          0.48778       -1.11643        2.57249
H         -0.62582       -2.75750        1.18045
H         -0.62582       -2.75750       -1.18045
H          0.48778       -1.11643       -2.57249
H         -1.31470        2.17379       -1.26747
H         -1.31470        2.17379        1.26747
H          0.72690        1.14414        2.14950
H          0.72690        1.14414       -2.14950
C          0.88542        1.21400        0.00000
H          1.47699        2.12298        0.00000
