# Supplementary material for: Triplet state homoaromaticity: concept, computational validation and experimental relevance
Source: Chem Sci. 2018 Feb 19;9(12):3165–76. doi: 10.1039/c7sc05009g (PMC5916107; doi:10.1039/c7sc05009g)
Supplement: Supplementary file 2 [file SC-009-C7SC05009G-s002.zip › coordinates to submit/8/8c_s0.xyz]

18
8c_s0
C         -0.21054        0.65024        1.26672
C         -0.21054        0.65024       -1.26672
C         -0.21054       -0.81979       -1.57886
C         -0.23111       -1.85884       -0.72878
C         -0.23111       -1.85884        0.72878
C         -0.21054       -0.81979        1.57886
C          1.01800        1.33252        0.69135
C          1.01800        1.33252       -0.69135
H         -0.19795       -1.02804       -2.64251
H         -0.23518       -2.84263       -1.18556
H         -0.23518       -2.84263        1.18556
H         -0.19795       -1.02804        2.64251
H          1.62249        2.02416        1.27056
H          1.62249        2.02416       -1.27056
H         -0.54458        1.21817       -2.13417
H         -0.54458        1.21817        2.13417
C         -0.73338        1.23856        0.00000
H         -1.27912        2.17573        0.00000
