# Supplementary material for: Triplet state homoaromaticity: concept, computational validation and experimental relevance
Source: Chem Sci. 2018 Feb 19;9(12):3165–76. doi: 10.1039/c7sc05009g (PMC5916107; doi:10.1039/c7sc05009g)
Supplement: Supplementary file 2 [file SC-009-C7SC05009G-s002.zip › coordinates to submit/9/9a_t1.xyz]

17

 C                 -0.88195100    1.41695700    0.00000000
 C                  0.55507900   -0.26470400    1.18898500
 C                  0.55507900   -0.26470400   -1.18898500
 C                 -0.46198100    0.86054300   -1.21756100
 C                  1.51791400   -0.10933900    0.00000000
 H                  2.25244800   -0.91571900    0.00000000
 H                  2.03561000    0.84986600    0.00000000
 C                 -0.46198100   -1.25089900    0.70592600
 C                 -0.46198100   -1.25089900   -0.70592600
 H                  0.99345700   -0.45591500    2.16467300
 H                  0.99345700   -0.45591500   -2.16467300
 C                 -0.46198100    0.86054300    1.21756100
 H                 -0.90895000    1.15798300    2.15844200
 H                 -1.54613000    2.27474800    0.00000000
 H                 -0.90895000    1.15798300   -2.15844200
 H                 -1.15005600   -1.79900900   -1.33701900
 H                 -1.15005600   -1.79900900    1.33701900
