# Supplementary material for: Triplet state homoaromaticity: concept, computational validation and experimental relevance
Source: Chem Sci. 2018 Feb 19;9(12):3165–76. doi: 10.1039/c7sc05009g (PMC5916107; doi:10.1039/c7sc05009g)
Supplement: Supplementary file 2 [file SC-009-C7SC05009G-s002.zip › coordinates to submit/9/9b_s0.xyz]

17
9b_s0
C          0.23505        1.74838        0.00000
C          0.21443       -0.44989        1.18543
C          0.21443       -0.44989       -1.18543
C          0.21443        1.03102       -1.19295
C          1.10865       -0.91626        0.00000
H          1.20419       -2.00124        0.00000
H          2.10063       -0.46045        0.00000
C         -1.17368       -0.94088        0.66240
C         -1.17368       -0.94088       -0.66240
H          0.47070       -0.86307        2.15912
H          0.47070       -0.86307       -2.15912
C          0.21443        1.03102        1.19295
H          0.17006        1.56909        2.13715
H          0.22285        2.83068        0.00000
H          0.17006        1.56909       -2.13715
H         -1.96681       -1.22838       -1.33824
H         -1.96681       -1.22838        1.33824
