# Supplementary material for: Triplet state homoaromaticity: concept, computational validation and experimental relevance
Source: Chem Sci. 2018 Feb 19;9(12):3165–76. doi: 10.1039/c7sc05009g (PMC5916107; doi:10.1039/c7sc05009g)
Supplement: Supplementary file 2 [file SC-009-C7SC05009G-s002.zip › coordinates to submit/nics scans/10/10c_s1_nics.xyz]

68
10c_s1_nics
 C    -0.33816324    -0.11506574     1.76125015
 C    -0.31428479     1.22491782     1.30281040
 C     0.18394101    -1.27715756    -1.18967024
 C    -0.16477286     1.79637678     0.00000037
 C    -0.33816318    -0.11506569    -1.76125021
 C    -0.31428561     1.22491762    -1.30281066
 C     0.18394063    -1.27715754     1.18967007
 C     1.07979646    -1.29582218     0.00000017
 H     1.76070746    -0.43782656    -0.00000001
 H     1.70108287    -2.19513507     0.00000024
 H    -0.06497945    -2.22298243     1.64748085
 H    -0.83195621    -0.24267057     2.71769053
 H    -0.52556867     1.96324549     2.06658510
 H    -0.16114464     2.87798876     0.00000027
 H    -0.52557131     1.96324499    -2.06658481
 H    -0.83195495    -0.24267072    -2.71769117
 H    -0.06497852    -2.22298239    -1.64748106
bq  -0.157398291	0.20882367	-1.71E-08
bq  -0.256486535	0.195350737	-1.22157E-08
bq  -0.355574779	0.181877803	-7.28849E-09
bq  -0.454663023	0.16840487	-2.36131E-09
bq  -0.553751267	0.154931936	2.56587E-09
bq  -0.652839511	0.141459003	7.49305E-09
bq  -0.751927754	0.12798607	1.24202E-08
bq  -0.851015998	0.114513136	1.73474E-08
bq  -0.950104242	0.101040203	2.22746E-08
bq  -1.049192486	0.087567269	2.72018E-08
bq  -1.14828073		0.074094336	3.2129E-08
bq  -1.247368974	0.060621403	3.70561E-08
bq  -1.346457217	0.047148469	4.19833E-08
bq  -1.445545461	0.033675536	4.69105E-08
bq  -1.544633705	0.020202602	5.18377E-08
bq  -1.643721949	0.006729669	5.67649E-08
bq  -1.742810193	-0.006743264	6.1692E-08
bq  -1.841898437	-0.020216198	6.66192E-08
bq  -1.94098668		-0.033689131	7.15464E-08
bq  -2.040074924	-0.047162065	7.64736E-08
bq  -2.139163168	-0.060634998	8.14008E-08
bq  -2.238251412	-0.074107931	8.6328E-08
bq  -2.337339656	-0.087580865	9.12551E-08
bq  -2.4364279		-0.101053798	9.61823E-08
bq  -2.535516143	-0.114526732	1.01109E-07
bq  -2.634604387	-0.127999665	1.06037E-07
bq  -2.733692631	-0.141472598	1.10964E-07
bq  -2.832780875	-0.154945532	1.15891E-07
bq  -2.931869119	-0.168418465	1.20818E-07
bq  -3.030957363	-0.181891399	1.25745E-07
bq  -3.130045606	-0.195364332	1.30673E-07
bq  -3.22913385		-0.208837265	1.356E-07
bq  -3.328222094	-0.222310199	1.40527E-07
bq  -3.427310338	-0.235783132	1.45454E-07
bq  -3.526398582	-0.249256066	1.50381E-07
bq  -3.625486826	-0.262728999	1.55308E-07
bq  -3.724575069	-0.276201932	1.60236E-07
bq  -3.823663313	-0.289674866	1.65163E-07
bq  -3.922751557	-0.303147799	1.7009E-07
bq  -4.021839801	-0.316620733	1.75017E-07
bq  -4.120928045	-0.330093666	1.79944E-07
bq  -4.220016289	-0.343566599	1.84872E-07
bq  -4.319104532	-0.357039533	1.89799E-07
bq  -4.418192776	-0.370512466	1.94726E-07
bq  -4.51728102		-0.3839854	1.99653E-07
bq  -4.616369264	-0.397458333	2.0458E-07
bq  -4.715457508	-0.410931266	2.09507E-07
bq  -4.814545752	-0.4244042	2.14435E-07
bq  -4.913633995	-0.437877133	2.19362E-07
bq  -5.012722239	-0.451350067	2.24289E-07
bq  -5.111810483	-0.464823	2.29216E-07
