# Supplementary material for: Triplet state homoaromaticity: concept, computational validation and experimental relevance
Source: Chem Sci. 2018 Feb 19;9(12):3165–76. doi: 10.1039/c7sc05009g (PMC5916107; doi:10.1039/c7sc05009g)
Supplement: Supplementary file 2 [file SC-009-C7SC05009G-s002.zip › coordinates to submit/nics scans/13/13_s0_nics.xyz]

65
13_s0_nics
C       -0.405350000     -1.331400000      0.000000000
C        0.929360000     -1.035970000      0.000000000
C        1.505810000      0.258610000     -0.284490000
C       -1.474290000     -0.401030000     -0.284490000
C        0.923090000      1.446010000      0.000000000
C       -1.447110000      0.921360000      0.000000000
C       -0.337030000      1.522590000      0.819880000
H       -0.680860000     -2.378750000      0.087430000
H        1.621140000     -1.869200000      0.087430000
H        2.471270000      0.260440000     -0.783210000
H       -2.350330000     -0.806810000     -0.783210000
H        1.378640000      2.366270000     -0.352670000
H       -2.248480000      1.563410000     -0.352670000
H       -0.208450000      0.941720000      1.741830000
H       -0.565090000      2.552940000      1.093840000
bq       0.000000000      0.000000000      0.000000000
bq       0.000000000      0.000000000     -0.100000000
bq       0.000000000      0.000000000     -0.200000000
bq       0.000000000      0.000000000     -0.300000000
bq       0.000000000      0.000000000     -0.400000000
bq       0.000000000      0.000000000     -0.500000000
bq       0.000000000      0.000000000     -0.600000000
bq       0.000000000      0.000000000     -0.700000000
bq       0.000000000      0.000000000     -0.800000000
bq       0.000000000      0.000000000     -0.900000000
bq       0.000000000      0.000000000     -1.000000000
bq       0.000000000      0.000000000     -1.100000000
bq       0.000000000      0.000000000     -1.200000000
bq       0.000000000      0.000000000     -1.300000000
bq       0.000000000      0.000000000     -1.400000000
bq       0.000000000      0.000000000     -1.500000000
bq       0.000000000      0.000000000     -1.600000000
bq       0.000000000      0.000000000     -1.700000000
bq       0.000000000      0.000000000     -1.800000000
bq       0.000000000      0.000000000     -1.900000000
bq       0.000000000      0.000000000     -2.000000000
bq       0.000000000      0.000000000     -2.100000000
bq       0.000000000      0.000000000     -2.200000000
bq       0.000000000      0.000000000     -2.300000000
bq       0.000000000      0.000000000     -2.400000000
bq       0.000000000      0.000000000     -2.500000000
bq       0.000000000      0.000000000     -2.600000000
bq       0.000000000      0.000000000     -2.700000000
bq       0.000000000      0.000000000     -2.800000000
bq       0.000000000      0.000000000     -2.900000000
bq       0.000000000      0.000000000     -3.000000000
bq       0.000000000      0.000000000     -3.100000000
bq       0.000000000      0.000000000     -3.200000000
bq       0.000000000      0.000000000     -3.300000000
bq       0.000000000      0.000000000     -3.400000000
bq       0.000000000      0.000000000     -3.500000000
bq       0.000000000      0.000000000     -3.600000000
bq       0.000000000      0.000000000     -3.700000000
bq       0.000000000      0.000000000     -3.800000000
bq       0.000000000      0.000000000     -3.900000000
bq       0.000000000      0.000000000     -4.000000000
bq       0.000000000      0.000000000     -4.100000000
bq       0.000000000      0.000000000     -4.200000000
bq       0.000000000      0.000000000     -4.300000000
bq       0.000000000      0.000000000     -4.400000000
bq       0.000000000      0.000000000     -4.500000000
bq       0.000000000      0.000000000     -4.600000000
bq       0.000000000      0.000000000     -4.700000000
bq       0.000000000      0.000000000     -4.800000000
bq       0.000000000      0.000000000     -4.900000000
