# Supplementary material for: Triplet state homoaromaticity: concept, computational validation and experimental relevance
Source: Chem Sci. 2018 Feb 19;9(12):3165–76. doi: 10.1039/c7sc05009g (PMC5916107; doi:10.1039/c7sc05009g)
Supplement: Supplementary file 2 [file SC-009-C7SC05009G-s002.zip › coordinates to submit/nics scans/16/16_s1_nics.xyz]

67
16_s1_nics
C         -0.88868        0.94569        0.69966
C          0.23277        0.09716        1.18291
C          0.23277        0.09716       -1.18291
C         -0.88868        0.94569       -0.69966
C          0.72524        0.92122       -0.00000
C          0.23277       -1.38072        0.77263
C          0.23277       -1.38072       -0.77263
H          1.12603       -1.85911        1.17414
H         -0.63505       -1.88644        1.19548
H          1.12603       -1.85911       -1.17414
H         -0.63505       -1.88644       -1.19548
H          0.58530        0.36076        2.17380
H          0.58530        0.36076       -2.17380
H          1.28986        1.84313       -0.00000
H         -1.35811        1.72672       -1.28720
H         -1.35811        1.72672        1.28720
bq        -0.3507         0.9375         0.0000
bq        -0.3492         1.0375         0.0000
bq        -0.3477         1.1375         0.0000
bq        -0.3462         1.2375         0.0000
bq        -0.3446         1.3375         0.0000
bq        -0.3431         1.4375         0.0000
bq        -0.3416         1.5375         0.0000
bq        -0.3401         1.6375         0.0000
bq        -0.3386         1.7374         0.0000
bq        -0.3371         1.8374         0.0000
bq        -0.3355         1.9374         0.0000
bq        -0.3340         2.0374         0.0000
bq        -0.3325         2.1374         0.0000
bq        -0.3310         2.2374         0.0000
bq        -0.3295         2.3374         0.0000
bq        -0.3280         2.4374         0.0000
bq        -0.3265         2.5373         0.0000
bq        -0.3249         2.6373         0.0000
bq        -0.3234         2.7373         0.0000
bq        -0.3219         2.8373         0.0000
bq        -0.3204         2.9373         0.0000
bq        -0.3189         3.0373         0.0000
bq        -0.3174         3.1373         0.0000
bq        -0.3158         3.2373         0.0000
bq        -0.3143         3.3373         0.0000
bq        -0.3128         3.4372         0.0000
bq        -0.3113         3.5372         0.0000
bq        -0.3098         3.6372         0.0000
bq        -0.3083         3.7372         0.0000
bq        -0.3067         3.8372         0.0000
bq        -0.3052         3.9372         0.0000
bq        -0.3037         4.0372         0.0000
bq        -0.3022         4.1372         0.0000
bq        -0.3007         4.2372         0.0000
bq        -0.2992         4.3371         0.0000
bq        -0.2976         4.4371         0.0000
bq        -0.2961         4.5371         0.0000
bq        -0.2946         4.6371         0.0000
bq        -0.2931         4.7371         0.0000
bq        -0.2916         4.8371         0.0000
bq        -0.2901         4.9371         0.0000
bq        -0.2886         5.0371         0.0000
bq        -0.2870         5.1371         0.0000
bq        -0.2855         5.2370         0.0000
bq        -0.2840         5.3370         0.0000
bq        -0.2825         5.4370         0.0000
bq        -0.2810         5.5370         0.0000
bq        -0.2795         5.6370         0.0000
bq        -0.2779         5.7370         0.0000
bq        -0.2764         5.8370         0.0000
bq        -0.2749         5.9370         0.0000
