# Supplementary material for: Triplet state homoaromaticity: concept, computational validation and experimental relevance
Source: Chem Sci. 2018 Feb 19;9(12):3165–76. doi: 10.1039/c7sc05009g (PMC5916107; doi:10.1039/c7sc05009g)
Supplement: Supplementary file 2 [file SC-009-C7SC05009G-s002.zip › coordinates to submit/nics scans/16/16_t1_nics.xyz]

66
16_t1_nics
C         -1.09386        0.72085        0.71252
C          0.25578        0.34499        1.14809
C          0.25578        0.34499       -1.14809
C         -1.09386        0.72085       -0.71252
C          1.08802        0.85533        0.00000
C          0.25578       -1.24323        0.77548
H          1.17311       -1.64695        1.20312
H         -0.59096       -1.77365        1.21159
C          0.25578       -1.24323       -0.77548
H          1.17311       -1.64695       -1.20312
H         -0.59096       -1.77365       -1.21159
H          0.53067        0.54411        2.17848
H          0.53067        0.54411       -2.17848
H          2.15969        0.99840        0.00000
H         -1.96297        0.87565       -1.34227
H         -1.96297        0.87565        1.34227
bq     0.00000     0.00000     0.00000
bq     0.00000     0.00000     0.10000
bq     0.00000     0.00000     0.20000
bq     0.00000     0.00000     0.30000
bq     0.00000     0.00000     0.40000
bq     0.00000     0.00000     0.50000
bq     0.00000     0.00000     0.60000
bq     0.00000     0.00000     0.70000
bq     0.00000     0.00000     0.80000
bq     0.00000     0.00000     0.90000
bq     0.00000     0.00000     1.00000
bq     0.00000     0.00000     1.10000
bq     0.00000     0.00000     1.20000
bq     0.00000     0.00000     1.30000
bq     0.00000     0.00000     1.40000
bq     0.00000     0.00000     1.50000
bq     0.00000     0.00000     1.60000
bq     0.00000     0.00000     1.70000
bq     0.00000     0.00000     1.80000
bq     0.00000     0.00000     1.90000
bq     0.00000     0.00000     2.00000
bq     0.00000     0.00000     2.10000
bq     0.00000     0.00000     2.20000
bq     0.00000     0.00000     2.30000
bq     0.00000     0.00000     2.40000
bq     0.00000     0.00000     2.50000
bq     0.00000     0.00000     2.60000
bq     0.00000     0.00000     2.70000
bq     0.00000     0.00000     2.80000
bq     0.00000     0.00000     2.90000
bq     0.00000     0.00000     3.00000
bq     0.00000     0.00000     3.10000
bq     0.00000     0.00000     3.20000
bq     0.00000     0.00000     3.30000
bq     0.00000     0.00000     3.40000
bq     0.00000     0.00000     3.50000
bq     0.00000     0.00000     3.60000
bq     0.00000     0.00000     3.70000
bq     0.00000     0.00000     3.80000
bq     0.00000     0.00000     3.90000
bq     0.00000     0.00000     4.00000
bq     0.00000     0.00000     4.10000
bq     0.00000     0.00000     4.20000
bq     0.00000     0.00000     4.30000
bq     0.00000     0.00000     4.40000
bq     0.00000     0.00000     4.50000
bq     0.00000     0.00000     4.60000
bq     0.00000     0.00000     4.70000
bq     0.00000     0.00000     4.80000
bq     0.00000     0.00000     4.90000
