# Supplementary material for: Triplet state homoaromaticity: concept, computational validation and experimental relevance
Source: Chem Sci. 2018 Feb 19;9(12):3165–76. doi: 10.1039/c7sc05009g (PMC5916107; doi:10.1039/c7sc05009g)
Supplement: Supplementary file 2 [file SC-009-C7SC05009G-s002.zip › coordinates to submit/nics scans/17/17_s0_nics.xyz]

67
17_s0_nics
C       -0.359700000     -1.640820000      0.000000000
C        1.208740000     -0.030090000      1.056440000
C       -1.110470000      0.478340000      1.056440000
C       -1.438730000     -0.818350000      0.343500000
C        0.051840000      0.236480000      2.048430000
H        0.249750000      1.139260000      2.639220000
H       -0.134620000     -0.614060000      2.709810000
C        0.924610000      1.031940000      0.000000000
C       -0.408110000      1.324110000      0.000000000
H        2.201400000      0.029300000      1.517360000
H       -1.987260000      0.947540000      1.517360000
C        0.964430000     -1.345170000      0.343500000
H        1.797450000     -1.946040000     -0.008720000
H       -0.556180000     -2.537050000     -0.590760000
H       -2.446710000     -1.015620000     -0.008720000
H       -0.946160000      1.806660000     -0.813640000
H        1.615190000      1.245150000     -0.813640000
bq       0.000000000      0.000000000      0.000000000
bq       0.000000000      0.000000000     -0.100000000
bq       0.000000000      0.000000000     -0.200000000
bq       0.000000000      0.000000000     -0.300000000
bq       0.000000000      0.000000000     -0.400000000
bq       0.000000000      0.000000000     -0.500000000
bq       0.000000000      0.000000000     -0.600000000
bq       0.000000000      0.000000000     -0.700000000
bq       0.000000000      0.000000000     -0.800000000
bq       0.000000000      0.000000000     -0.900000000
bq       0.000000000      0.000000000     -1.000000000
bq       0.000000000      0.000000000     -1.100000000
bq       0.000000000      0.000000000     -1.200000000
bq       0.000000000      0.000000000     -1.300000000
bq       0.000000000      0.000000000     -1.400000000
bq       0.000000000      0.000000000     -1.500000000
bq       0.000000000      0.000000000     -1.600000000
bq       0.000000000      0.000000000     -1.700000000
bq       0.000000000      0.000000000     -1.800000000
bq       0.000000000      0.000000000     -1.900000000
bq       0.000000000      0.000000000     -2.000000000
bq       0.000000000      0.000000000     -2.100000000
bq       0.000000000      0.000000000     -2.200000000
bq       0.000000000      0.000000000     -2.300000000
bq       0.000000000      0.000000000     -2.400000000
bq       0.000000000      0.000000000     -2.500000000
bq       0.000000000      0.000000000     -2.600000000
bq       0.000000000      0.000000000     -2.700000000
bq       0.000000000      0.000000000     -2.800000000
bq       0.000000000      0.000000000     -2.900000000
bq       0.000000000      0.000000000     -3.000000000
bq       0.000000000      0.000000000     -3.100000000
bq       0.000000000      0.000000000     -3.200000000
bq       0.000000000      0.000000000     -3.300000000
bq       0.000000000      0.000000000     -3.400000000
bq       0.000000000      0.000000000     -3.500000000
bq       0.000000000      0.000000000     -3.600000000
bq       0.000000000      0.000000000     -3.700000000
bq       0.000000000      0.000000000     -3.800000000
bq       0.000000000      0.000000000     -3.900000000
bq       0.000000000      0.000000000     -4.000000000
bq       0.000000000      0.000000000     -4.100000000
bq       0.000000000      0.000000000     -4.200000000
bq       0.000000000      0.000000000     -4.300000000
bq       0.000000000      0.000000000     -4.400000000
bq       0.000000000      0.000000000     -4.500000000
bq       0.000000000      0.000000000     -4.600000000
bq       0.000000000      0.000000000     -4.700000000
bq       0.000000000      0.000000000     -4.800000000
bq       0.000000000      0.000000000     -4.900000000
