# Supplementary material for: Triplet state homoaromaticity: concept, computational validation and experimental relevance
Source: Chem Sci. 2018 Feb 19;9(12):3165–76. doi: 10.1039/c7sc05009g (PMC5916107; doi:10.1039/c7sc05009g)
Supplement: Supplementary file 2 [file SC-009-C7SC05009G-s002.zip › coordinates to submit/nics scans/24/24_s0_nics.xyz]

60
24_s0_nics
C       -1.204390000      0.039710000      0.000000000
C       -0.409940000     -1.133150000      0.000000000
H       -0.779230000     -2.153980000      0.000000000
C        0.951030000     -0.740030000      0.000000000
H        1.807750000     -1.406730000      0.000000000
C       -0.334410000      1.157690000      0.000000000
H       -0.635660000      2.200630000      0.000000000
C        0.997710000      0.675780000      0.000000000
H        1.896480000      1.284600000      0.000000000
H       -2.289360000      0.075480000      0.000000000
bq       0.000000000      0.000000000      0.000000000
bq       0.000000000      0.000000000     -0.100000000
bq       0.000000000      0.000000000     -0.200000000
bq       0.000000000      0.000000000     -0.300000000
bq       0.000000000      0.000000000     -0.400000000
bq       0.000000000      0.000000000     -0.500000000
bq       0.000000000      0.000000000     -0.600000000
bq       0.000000000      0.000000000     -0.700000000
bq       0.000000000      0.000000000     -0.800000000
bq       0.000000000      0.000000000     -0.900000000
bq       0.000000000      0.000000000     -1.000000000
bq       0.000000000      0.000000000     -1.100000000
bq       0.000000000      0.000000000     -1.200000000
bq       0.000000000      0.000000000     -1.300000000
bq       0.000000000      0.000000000     -1.400000000
bq       0.000000000      0.000000000     -1.500000000
bq       0.000000000      0.000000000     -1.600000000
bq       0.000000000      0.000000000     -1.700000000
bq       0.000000000      0.000000000     -1.800000000
bq       0.000000000      0.000000000     -1.900000000
bq       0.000000000      0.000000000     -2.000000000
bq       0.000000000      0.000000000     -2.100000000
bq       0.000000000      0.000000000     -2.200000000
bq       0.000000000      0.000000000     -2.300000000
bq       0.000000000      0.000000000     -2.400000000
bq       0.000000000      0.000000000     -2.500000000
bq       0.000000000      0.000000000     -2.600000000
bq       0.000000000      0.000000000     -2.700000000
bq       0.000000000      0.000000000     -2.800000000
bq       0.000000000      0.000000000     -2.900000000
bq       0.000000000      0.000000000     -3.000000000
bq       0.000000000      0.000000000     -3.100000000
bq       0.000000000      0.000000000     -3.200000000
bq       0.000000000      0.000000000     -3.300000000
bq       0.000000000      0.000000000     -3.400000000
bq       0.000000000      0.000000000     -3.500000000
bq       0.000000000      0.000000000     -3.600000000
bq       0.000000000      0.000000000     -3.700000000
bq       0.000000000      0.000000000     -3.800000000
bq       0.000000000      0.000000000     -3.900000000
bq       0.000000000      0.000000000     -4.000000000
bq       0.000000000      0.000000000     -4.100000000
bq       0.000000000      0.000000000     -4.200000000
bq       0.000000000      0.000000000     -4.300000000
bq       0.000000000      0.000000000     -4.400000000
bq       0.000000000      0.000000000     -4.500000000
bq       0.000000000      0.000000000     -4.600000000
bq       0.000000000      0.000000000     -4.700000000
bq       0.000000000      0.000000000     -4.800000000
bq       0.000000000      0.000000000     -4.900000000
