# Supplementary material for: Triplet state homoaromaticity: concept, computational validation and experimental relevance
Source: Chem Sci. 2018 Feb 19;9(12):3165–76. doi: 10.1039/c7sc05009g (PMC5916107; doi:10.1039/c7sc05009g)
Supplement: Supplementary file 2 [file SC-009-C7SC05009G-s002.zip › coordinates to submit/nics scans/3/3_s1_nics.xyz]

70
3_s1_nics
 C    -1.51148975    -0.04284941     1.05958145
 C    -1.51148952    -0.04284951    -1.05958135
 C     1.78961827     0.32680395     0.70308752
 C    -0.40935450    -0.54206914    -1.79514912
 C     1.78961832     0.32680402    -0.70308778
 C     0.95328180    -0.24938888    -1.70706882
 C    -0.40935464    -0.54206895     1.79514942
 C     0.95328173    -0.24938908     1.70706865
 C    -1.46661586     0.99656117    -0.00000007
 H    -2.48389547    -0.41279651    -1.32812510
 H    -2.48389566    -0.41279651     1.32812510
 H     2.72095719     0.68716775     1.10816454
 H     2.72095724     0.68716801    -1.10816463
 H     1.50593898    -0.51382472    -2.59433931
 H    -0.67950090    -1.17289920     2.62561483
 H     1.50593912    -0.51382514     2.59433900
 H    -0.67950085    -1.17289947    -2.62561434
 H    -0.56600045     1.59039911     0.00000018
 H    -2.33127008     1.64827251    -0.00000018
bq     0.205513964	-0.126875875	-3.75E-09
bq     0.217557228	-0.226148025	-3.54638E-09
bq     0.229600492	-0.325420175	-3.34276E-09
bq     0.241643756	-0.424692325	-3.13914E-09
bq     0.25368702	-0.523964476	-2.93552E-09
bq     0.265730284	-0.623236626	-2.7319E-09
bq     0.277773548	-0.722508776	-2.52828E-09
bq     0.289816812	-0.821780926	-2.32466E-09
bq     0.301860076	-0.921053076	-2.12104E-09
bq     0.31390334	-1.020325226	-1.91742E-09
bq     0.325946604	-1.119597376	-1.7138E-09
bq     0.337989868	-1.218869526	-1.51018E-09
bq     0.350033132	-1.318141677	-1.30656E-09
bq     0.362076396	-1.417413827	-1.10294E-09
bq     0.37411966	-1.516685977	-8.99322E-10
bq     0.386162924	-1.615958127	-6.95702E-10
bq     0.398206188	-1.715230277	-4.92082E-10
bq     0.410249452	-1.814502427	-2.88462E-10
bq     0.422292716	-1.913774577	-8.48421E-11
bq     0.43433598	-2.013046728	1.18778E-10
bq     0.446379244	-2.112318878	3.22398E-10
bq     0.458422508	-2.211591028	5.26018E-10
bq     0.470465772	-2.310863178	7.29637E-10
bq     0.482509036	-2.410135328	9.33257E-10
bq     0.4945523	-2.509407478	1.13688E-09
bq     0.506595564	-2.608679628	1.3405E-09
bq     0.518638828	-2.707951778	1.54412E-09
bq     0.530682092	-2.807223929	1.74774E-09
bq     0.542725356	-2.906496079	1.95136E-09
bq     0.55476862	-3.005768229	2.15498E-09
bq     0.566811884	-3.105040379	2.3586E-09
bq     0.578855148	-3.204312529	2.56222E-09
bq     0.590898412	-3.303584679	2.76584E-09
bq     0.602941676	-3.402856829	2.96946E-09
bq     0.61498494	-3.502128979	3.17308E-09
bq     0.627028204	-3.60140113	3.3767E-09
bq     0.639071468	-3.70067328	3.58032E-09
bq     0.651114732	-3.79994543	3.78394E-09
bq     0.663157996	-3.89921758	3.98756E-09
bq     0.67520126	-3.99848973	4.19118E-09
bq     0.687244524	-4.09776188	4.3948E-09
bq     0.699287788	-4.19703403	4.59842E-09
bq     0.711331053	-4.296306181	4.80204E-09
bq     0.723374317	-4.395578331	5.00565E-09
bq     0.735417581	-4.494850481	5.20927E-09
bq     0.747460845	-4.594122631	5.41289E-09
bq     0.759504109	-4.693394781	5.61651E-09
bq     0.771547373	-4.792666931	5.82013E-09
bq     0.783590637	-4.891939081	6.02375E-09
bq     0.795633901	-4.991211231	6.22737E-09
bq     0.807677165	-5.090483382	6.43099E-09
