# Supplementary material for: Triplet state homoaromaticity: concept, computational validation and experimental relevance
Source: Chem Sci. 2018 Feb 19;9(12):3165–76. doi: 10.1039/c7sc05009g (PMC5916107; doi:10.1039/c7sc05009g)
Supplement: Supplementary file 2 [file SC-009-C7SC05009G-s002.zip › coordinates to submit/nics scans/6/6_t1_nics.xyz]

66
6_t1_nics
C       -1.165780000      1.044500000      0.000000000
C        0.000000000      1.612160000     -0.585590000
C       -1.165780000     -1.044500000      0.000000000
C        0.000000000     -1.612160000     -0.585590000
C        1.165780000     -1.044500000      0.000000000
C        1.165780000      1.044500000      0.000000000
C       -0.779520000      0.000000000      1.009470000
C        0.779520000      0.000000000      1.009470000
H        0.000000000      2.454310000     -1.276980000
H        0.000000000     -2.454310000     -1.276980000
H       -1.322700000      0.000000000      1.961830000
H        1.322700000      0.000000000      1.961830000
H       -2.189640000     -1.327850000     -0.235010000
H        2.189640000     -1.327850000     -0.235010000
H       -2.189640000      1.327850000     -0.235010000
H        2.189640000      1.327850000     -0.235010000
bq       0.000000000      0.000000000      0.000000000
bq       0.000000000      0.000000000     -0.100000000
bq       0.000000000      0.000000000     -0.200000000
bq       0.000000000      0.000000000     -0.300000000
bq       0.000000000      0.000000000     -0.400000000
bq       0.000000000      0.000000000     -0.500000000
bq       0.000000000      0.000000000     -0.600000000
bq       0.000000000      0.000000000     -0.700000000
bq       0.000000000      0.000000000     -0.800000000
bq       0.000000000      0.000000000     -0.900000000
bq       0.000000000      0.000000000     -1.000000000
bq       0.000000000      0.000000000     -1.100000000
bq       0.000000000      0.000000000     -1.200000000
bq       0.000000000      0.000000000     -1.300000000
bq       0.000000000      0.000000000     -1.400000000
bq       0.000000000      0.000000000     -1.500000000
bq       0.000000000      0.000000000     -1.600000000
bq       0.000000000      0.000000000     -1.700000000
bq       0.000000000      0.000000000     -1.800000000
bq       0.000000000      0.000000000     -1.900000000
bq       0.000000000      0.000000000     -2.000000000
bq       0.000000000      0.000000000     -2.100000000
bq       0.000000000      0.000000000     -2.200000000
bq       0.000000000      0.000000000     -2.300000000
bq       0.000000000      0.000000000     -2.400000000
bq       0.000000000      0.000000000     -2.500000000
bq       0.000000000      0.000000000     -2.600000000
bq       0.000000000      0.000000000     -2.700000000
bq       0.000000000      0.000000000     -2.800000000
bq       0.000000000      0.000000000     -2.900000000
bq       0.000000000      0.000000000     -3.000000000
bq       0.000000000      0.000000000     -3.100000000
bq       0.000000000      0.000000000     -3.200000000
bq       0.000000000      0.000000000     -3.300000000
bq       0.000000000      0.000000000     -3.400000000
bq       0.000000000      0.000000000     -3.500000000
bq       0.000000000      0.000000000     -3.600000000
bq       0.000000000      0.000000000     -3.700000000
bq       0.000000000      0.000000000     -3.800000000
bq       0.000000000      0.000000000     -3.900000000
bq       0.000000000      0.000000000     -4.000000000
bq       0.000000000      0.000000000     -4.100000000
bq       0.000000000      0.000000000     -4.200000000
bq       0.000000000      0.000000000     -4.300000000
bq       0.000000000      0.000000000     -4.400000000
bq       0.000000000      0.000000000     -4.500000000
bq       0.000000000      0.000000000     -4.600000000
bq       0.000000000      0.000000000     -4.700000000
bq       0.000000000      0.000000000     -4.800000000
bq       0.000000000      0.000000000     -4.900000000
