# Supplementary material for: Triplet state homoaromaticity: concept, computational validation and experimental relevance
Source: Chem Sci. 2018 Feb 19;9(12):3165–76. doi: 10.1039/c7sc05009g (PMC5916107; doi:10.1039/c7sc05009g)
Supplement: Supplementary file 2 [file SC-009-C7SC05009G-s002.zip › coordinates to submit/nics scans/7/7_t1_nics.xyz]

70
7_t1_nics
C       -1.253870000      1.144780000     -0.679230000
C       -1.049270000     -1.282620000     -0.744150000
C        0.357240000     -1.548400000     -0.336230000
C        1.326910000     -0.604020000      0.000000000
C        1.219980000      0.804430000      0.000000000
C        0.115360000      1.597140000     -0.310360000
C       -1.252120000      0.742040000     -2.207810000
C       -1.032050000     -0.788710000     -2.251290000
H        0.677320000     -2.587790000     -0.315830000
H        2.297640000     -0.998400000      0.281790000
H        2.124240000      1.339300000      0.271980000
H        0.281490000      2.671810000     -0.285330000
H       -2.234500000      1.003780000     -2.603160000
H       -1.849580000     -1.287860000     -2.772900000
H       -1.626580000     -2.201470000     -0.635960000
H       -1.952470000      1.961780000     -0.492060000
C       -1.636180000     -0.127790000      0.000000000
H       -2.044710000     -0.190570000      0.999560000
H       -0.506090000      1.288650000     -2.785700000
H       -0.107160000     -1.058760000     -2.761910000
bq       0.000000000      0.000000000      0.000000000
bq       0.000000000      0.000000000      0.100000000
bq       0.000000000      0.000000000      0.200000000
bq       0.000000000      0.000000000      0.300000000
bq       0.000000000      0.000000000      0.400000000
bq       0.000000000      0.000000000      0.500000000
bq       0.000000000      0.000000000      0.600000000
bq       0.000000000      0.000000000      0.700000000
bq       0.000000000      0.000000000      0.800000000
bq       0.000000000      0.000000000      0.900000000
bq       0.000000000      0.000000000      1.000000000
bq       0.000000000      0.000000000      1.100000000
bq       0.000000000      0.000000000      1.200000000
bq       0.000000000      0.000000000      1.300000000
bq       0.000000000      0.000000000      1.400000000
bq       0.000000000      0.000000000      1.500000000
bq       0.000000000      0.000000000      1.600000000
bq       0.000000000      0.000000000      1.700000000
bq       0.000000000      0.000000000      1.800000000
bq       0.000000000      0.000000000      1.900000000
bq       0.000000000      0.000000000      2.000000000
bq       0.000000000      0.000000000      2.100000000
bq       0.000000000      0.000000000      2.200000000
bq       0.000000000      0.000000000      2.300000000
bq       0.000000000      0.000000000      2.400000000
bq       0.000000000      0.000000000      2.500000000
bq       0.000000000      0.000000000      2.600000000
bq       0.000000000      0.000000000      2.700000000
bq       0.000000000      0.000000000      2.800000000
bq       0.000000000      0.000000000      2.900000000
bq       0.000000000      0.000000000      3.000000000
bq       0.000000000      0.000000000      3.100000000
bq       0.000000000      0.000000000      3.200000000
bq       0.000000000      0.000000000      3.300000000
bq       0.000000000      0.000000000      3.400000000
bq       0.000000000      0.000000000      3.500000000
bq       0.000000000      0.000000000      3.600000000
bq       0.000000000      0.000000000      3.700000000
bq       0.000000000      0.000000000      3.800000000
bq       0.000000000      0.000000000      3.900000000
bq       0.000000000      0.000000000      4.000000000
bq       0.000000000      0.000000000      4.100000000
bq       0.000000000      0.000000000      4.200000000
bq       0.000000000      0.000000000      4.300000000
bq       0.000000000      0.000000000      4.400000000
bq       0.000000000      0.000000000      4.500000000
bq       0.000000000      0.000000000      4.600000000
bq       0.000000000      0.000000000      4.700000000
bq       0.000000000      0.000000000      4.800000000
bq       0.000000000      0.000000000      4.900000000
